# Supplementary material for: Proteomics of thyroid tumours provides new insights into their molecular composition and changes associated with malignancy
Source: Sci Rep. 2016 Mar 30;6:23660. doi: 10.1038/srep23660 (PMC4812243; doi:10.1038/srep23660)
Supplement: Supplementary Dataset [file srep23660-s2.xls]

## Sheet: FA - FTC SWATH
Uniprot	Protein	Protein names	Protein Families	Gene Ontology	Subcellular location	Function	NumPeptides	Coverage (%)	fc (FTC/FA)	p-value	FA.1	FA.2	FA.3	FA.4	FA.5	FA.6	FA.7	FA.8	FTC.1	FTC.2	FTC.3	FTC.4	FTC.5	FTC.6	FTC.7	FTC.8
P22748	CAH4_HUMAN	Carbonic anhydrase 4 (Carbonate dehydratase IV, Carbonic anhydrase IV)	Belongs to the alpha-carbonic anhydrase family.	anchored component of external side of plasma membrane; apical plasma membrane; brush border membrane; cell surface; endoplasmic reticulum-Golgi intermediate compartment; extracellular vesicular exosome; Golgi apparatus; membrane; perinuclear region of cytoplasm; plasma membrane; rough endoplasmic reticulum; sarcolemma; sarcoplasmic reticulum; secretory granule membrane; trans-Golgi network; tran…	Cell membrane; Lipid-anchor > GPI-anchor.	Reversible hydration of carbon dioxide. May stimulate the sodium/bicarbonate transporter activity of SLC4A4 that acts in pH homeostasis. It is essential for acid overload removal from the retina and retina epithelium, and acid release in the choriocapillaris in the choroid.	1	4.16667	-3.8	0.0915203	11990.2	2596.9	18108.7	44588.7	24783	19023.7	120030	230649	24317.2	32476.6	502.868	7498.44	6923.08	64762.9	2927.36	40877.3
P36269	GGT5_HUMAN	Gamma-glutamyltransferase 5 (Gamma-glutamyl transpeptidase-related enzyme, Gamma-glutamyltransferase-like activity 1, Gamma-glutamyltranspeptidase 5, Glutathione hydrolase 5, Leukotriene-C4 hydrolase) [Cleaved into: Gamma-glutamyltransferase 5 heavy chain; Gamma-glutamyltransferase 5 light chain]	Belongs to the gamma-glutamyltransferase family.	anchored component of external side of plasma membrane; integral component of membrane; plasma membrane; gamma-glutamyltransferase activity; glutathione hydrolase activity; arachidonic acid metabolic process; cellular amino acid metabolic process; glutathione biosynthetic process; glutathione metabolic process; inflammatory response; leukotriene biosynthetic process; leukotriene metabolic process…	Membrane; Single-pass type II membrane protein.	Cleaves the gamma-glutamyl peptide bond of glutathione conjugates, but maybe not glutathione itself. Converts leukotriene C4 (LTC4) to leukotriene D4 (LTD4).	1	2.04778	-3.1	0.163358	9528.91	6129.45	5762.53	11724.1	14207.3	8185.06	138577	43458.5	19722	520.291	5562.86	31220.7	11583.2	40002.9	279.783	27751.7
Q8N2G8	GHDC_HUMAN	GH3 domain-containing protein	Belongs to the GH3 family.	endoplasmic reticulum; membrane; nuclear envelope	Endoplasmic reticulum.; Nucleus envelope.	0	1	2.26415	-2.7	0.00104741	10134.1	4228.34	38396.7	25474	31691.7	32622.1	39568.9	42210.3	5681.76	29220	10148.6	6225.17	37914.4	9675	8476.44	17711.6
Q9BW04	SARG_HUMAN	Specifically androgen-regulated gene protein	Belongs to the SARG family.	cytoplasm; extracellular vesicular exosome	Cytoplasm.	Putative androgen-specific receptor.	1	2.49584	-2.5	0.329385	26152	18540.6	520.231	45241.4	41630.7	30452.3	20740.7	13432.4	11132.7	74045.5	607.087	18954.2	26763.8	451.073	31076.6	17419.8
P24844	MYL9_HUMAN	Myosin regulatory light polypeptide 9 (20 kDa myosin light chain, MLC-2C, Myosin RLC, Myosin regulatory light chain 2, smooth muscle isoform, Myosin regulatory light chain 9, Myosin regulatory light chain MRLC1)	Contains 3 EF-hand domains.	cytosol; muscle myosin complex; stress fiber; Z disc; calcium ion binding; structural constituent of muscle; axon guidance; ephrin receptor signaling pathway; muscle contraction; platelet aggregation; regulation of muscle contraction	0	Myosin regulatory subunit that plays an important role in regulation of both smooth muscle and nonmuscle cell contractile activity via its phosphorylation. Implicated in cytokinesis, receptor capping, and cell locomotion.	1	6.39535	-2.3	0.311956	108978	90590.9	11516.4	87973.8	9357.75	22347.1	21247.4	19411	96439.8	824.17	8391.87	25867	58831	48670.3	22992.6	21559.8
P15559	NQO1_HUMAN	NAD(P)H dehydrogenase [quinone] 1 (Azoreductase, DT-diaphorase, Menadione reductase, NAD(P)H:quinone oxidoreductase 1, Phylloquinone reductase, Quinone reductase 1)	Belongs to the NAD(P)H dehydrogenase (quinone) family.	cytoplasm; cytosol; extracellular vesicular exosome; neuronal cell body; cytochrome-b5 reductase activity, acting on NAD(P)H; identical protein binding; NAD(P)H dehydrogenase (quinone) activity; poly(A) RNA binding; superoxide dismutase activity; aging; cellular nitrogen compound metabolic process; negative regulation of catalytic activity; nitric oxide biosynthetic process; positive regulation o…	Cytoplasm.	The enzyme apparently serves as a quinone reductase in connection with conjugation reactions of hydroquinons involved in detoxification pathways as well as in biosynthetic processes such as the vitamin K-dependent gamma-carboxylation of glutamate residues in prothrombin synthesis.	1	6.56934	-2.2	0.293239	3000.43	31440.7	59308	87245.4	614300	13717.9	249554	168210	2112.62	357258	61968.9	43857	113360	8591.11	15220.3	192444
P30711	GSTT1_HUMAN	Glutathione S-transferase theta-1 (GST class-theta-1, Glutathione transferase T1-1)	Belongs to the GST superfamily. Theta family.; Contains 1 GST C-terminal domain.; Contains 1 GST N-terminal domain.	cytosol; extracellular vesicular exosome; glutathione peroxidase activity; glutathione transferase activity; glutathione derivative biosynthetic process; glutathione metabolic process; oxidation-reduction process; small molecule metabolic process; xenobiotic metabolic process	Cytoplasm.	Conjugation of reduced glutathione to a wide number of exogenous and endogenous hydrophobic electrophiles. Acts on 1,2-epoxy-3-(4-nitrophenoxy)propane, phenethylisothiocyanate 4-nitrobenzyl chloride and 4-nitrophenethyl bromide. Displays glutathione peroxidase activity with cumene hydroperoxide.	1	2.91667	-2.2	0.355105	81986.4	46851.3	2111.41	39346.9	196515	42139.6	314802	239749	35439.4	53979	56833.2	237888	2377.89	8727.84	189574	75121.3
P07202	PERT_HUMAN	Thyroid peroxidase	Belongs to the peroxidase family. XPO subfamily.; Contains 1 EGF-like domain.; Contains 1 Sushi (CCP/SCR) domain.	cell surface; extracellular space; integral component of plasma membrane; mitochondrion; plasma membrane; calcium ion binding; heme binding; iodide peroxidase activity; peroxidase activity; cellular nitrogen compound metabolic process; embryonic hemopoiesis; hormone biosynthetic process; hydrogen peroxide catabolic process; response to oxidative stress; small molecule metabolic process; thyroid h…	Membrane; Single-pass type I membrane protein. Cell surface.	Iodination and coupling of the hormonogenic tyrosines in thyroglobulin to yield the thyroid hormones T(3) and T(4).	17	24.0086	-2.2	0.083758	3.9584e+06	1.92081e+06	3.03952e+06	6.96896e+06	6.60349e+06	3.2509e+06	2.13352e+07	1.09543e+07	896971	2.03035e+06	2.52834e+07	1.10508e+07	1.46439e+07	3.28391e+06	711253	1.9276e+06
P13591	NCAM1_HUMAN	Neural cell adhesion molecule 1	Contains 2 fibronectin type-III domains.; Contains 5 Ig-like C2-type (immunoglobulin-like) domains.	anchored component of membrane; cell surface; external side of plasma membrane; extracellular exosome; Golgi membrane; integral component of membrane; membrane; plasma membrane; identical protein binding; axon guidance; cell adhesion; cytokine-mediated signaling pathway; extracellular matrix organization; interferon-gamma-mediated signaling pathway	Cell membrane; Single-pass type I membrane protein. Cell membrane; Single-pass type I membrane protein. Cell membrane; Lipid-anchor > GPI-anchor. Cell membrane; Lipid-anchor > GPI-anchor. Secreted. Secreted.	This protein is a cell adhesion molecule involved in neuron-neuron adhesion, neurite fasciculation, outgrowth of neurites, etc.	1	1.51515	-2	0.154381	747.244	1712.99	1503.47	6099.19	4719.36	7443.68	32950.4	11918	3396.53	1501.02	5990.6	5147.4	15133.1	6616.55	919.25	745.343
Q96RP9	EFGM_HUMAN	Combined oxidative phosphorylation deficiency 1: A mitochondrial disease resulting in early rapidly progressive hepatoencephalopathy. - The disease is caused by mutations affecting the gene represented in this entry.	Belongs to the TRAFAC class translation factor GTPase superfamily. Classic translation factor GTPase family. EF-G/EF-2 subfamily.; Contains 1 tr-type G (guanine nucleotide-binding) domain.	mitochondrial matrix; GTP binding; GTPase activity; poly(A) RNA binding; translation elongation factor activity; mitochondrial translation; mitochondrial translational elongation; organelle organization	Mitochondrion.	Mitochondrial GTPase that catalyzes the GTP-dependent ribosomal translocation step during translation elongation. During this step, the ribosome changes from the pre-translocational (PRE) to the post-translocational (POST) state as the newly formed A-site-bound peptidyl-tRNA and P-site-bound deacylated tRNA move to the P and E sites, respectively. Catalyzes the coordinated movement of the two tRN…	1	1.1984	-2	0.122581	145627	79547.2	90389.3	127276	54725.5	50618	85794.3	95066.9	125053	47327.6	55146	252314	81159.7	26829.3	64142.7	20403.2
Q96GA7	SDSL_HUMAN	Serine dehydratase-like (L-serine deaminase, L-serine dehydratase/L-threonine deaminase, L-threonine dehydratase, Serine dehydratase 2)	Belongs to the serine/threonine dehydratase family.	cytoplasm; extracellular exosome; mitochondrion; L-serine ammonia-lyase activity; L-threonine ammonia-lyase activity; pyridoxal phosphate binding; L-serine catabolic process; threonine catabolic process	0	Has low serine dehydratase and threonine dehydratase activity.	2	7.59878	-2	0.0256836	75821.8	37114.4	159356	115708	185828	387458	531610	257306	45515.4	59744.7	446328	118581	313338	162063	39465.7	138414
P02656	APOC3_HUMAN	Apolipoprotein C-III (Apolipoprotein C3)	Belongs to the apolipoprotein C3 family.	chylomicron; early endosome; extracellular region; extracellular space; extracellular vesicular exosome; intermediate-density lipoprotein particle; spherical high-density lipoprotein particle; very-low-density lipoprotein particle; cholesterol binding; enzyme regulator activity; high-density lipoprotein particle receptor binding; lipase inhibitor activity; phospholipid binding; cellular response …	Secreted.	Component of triglyceride-rich very low density lipoproteins (VLDL) and high density lipoproteins (HDL) in plasma. Plays a multifaceted role in triglyceride homeostasis. Intracellularly, promotes hepatic very low density lipoprotein 1 (VLDL1) assembly and secretion; extracellularly, attenuates hydrolysis and clearance of triglyceride-rich lipoproteins (TRLs). Impairs the lipolysis of TRLs by inhi…	1	17.1717	-2	0.373525	48216.7	8238.97	82199.2	34361	17007.5	34301.1	9351.38	2865.1	48421.9	144577	12821	1357.1	8391.6	42184.2	11935.8	2880.67
Q9H0U4	RAB1B_HUMAN	Ras-related protein Rab-1B	Belongs to the small GTPase superfamily. Rab family.	endoplasmic reticulum membrane; endoplasmic reticulum-Golgi intermediate compartment; extracellular vesicular exosome; Golgi apparatus; Golgi membrane; mitochondrion; pre-autophagosomal structure membrane; GDP binding; GTP binding; GTPase activity; autophagy; ER to Golgi vesicle-mediated transport; GTP catabolic process; intracellular protein transport; positive regulation of glycoprotein metabol…	Cytoplasm.; Membrane > Lipid-anchor > Cytoplasmic side. Preautophagosomal structure membrane > Lipid-anchor > Cytoplasmic side.	The small GTPases Rab are key regulators of intracellular membrane trafficking, from the formation of transport vesicles to their fusion with membranes. Rabs cycle between an inactive GDP-bound form and an active GTP-bound form that is able to recruit to membranes different set of downstream effectors directly responsible for vesicle formation, movement, tethering and fusion. RAB1B regulates vesi…	1	7.46269	-2	0.104844	19510	14285	78144.9	39358.9	100336	14262.5	72748.4	23924.3	6928.36	185984	22151.2	18060.5	42808.1	12013.7	53136.2	13956.7
P01266	THYG_HUMAN	Thyroglobulin	Belongs to the type-B carboxylesterase/lipase family.; Contains 11 thyroglobulin type-1 domains.	extracellular region; extracellular space; carboxylic ester hydrolase activity; hormone biosynthetic process; iodide transport; regulation of myelination; signal transduction; thyroid gland development; thyroid hormone metabolic process	Secreted.	Precursor of the iodinated thyroid hormones thyroxine (T4) and triiodothyronine (T3).	36	13.909	-2	0.502862	9.08831e+07	9.0851e+07	3.14634e+07	6.61841e+07	1.99623e+07	1.72766e+06	4.20687e+06	3.18357e+07	8.32621e+07	5.06275e+06	524755	2.00484e+08	1.92852e+07	8.38328e+06	2.65716e+07	3.94832e+07
Q13561	DCTN2_HUMAN	Dynactin subunit 2 (50 kDa dynein-associated polypeptide, Dynactin complex 50 kDa subunit, p50 dynamitin)	Belongs to the dynactin subunit 2 family.	centrosome; cytoplasm; cytosol; dynactin complex; dynein complex; extracellular vesicular exosome; growth cone; kinetochore; membrane; microtubule; vesicle; motor activity; spectrin binding; antigen processing and presentation of exogenous peptide antigen via MHC class II; cell proliferation; G2/M transition of mitotic cell cycle; melanosome transport; mitotic cell cycle; mitotic nuclear division…	Cytoplasm; Cytoskeleton > Microtubule organizing center > Centrosome. Membrane > Peripheral membrane protein.	Modulates cytoplasmic dynein binding to an organelle, and plays a role in prometaphase chromosome alignment and spindle organization during mitosis. Involved in anchoring microtubules to centrosomes. May play a role in synapse formation during brain development.	2	6.23441	-2	0.154827	146286	37469.2	170591	74883.9	84193.9	82337.2	119347	45352.4	57500.9	195000	281376	102468	34982.6	13322.4	92744.4	18398.4
Q8WWX9	SELM_HUMAN	Selenoprotein M	Belongs to the selenoprotein M/SEP15 family.	cytoplasm; endoplasmic reticulum; Golgi apparatus; nucleoplasm; perinuclear region of cytoplasm	Cytoplasm; Perinuclear region. Endoplasmic reticulum. Golgi apparatus.	May function as a thiol-disulfide oxidoreductase that participates in disulfide bond formation.	1	9.65517	-1.9	0.354464	27032.9	24845.9	55193.3	73995.8	2563.45	37424.8	38556.7	128937	28038	43481.6	1720.54	103266	112473	9771	18742.3	33848.4
Q9H223	EHD4_HUMAN	EH domain-containing protein 4 (Hepatocellular carcinoma-associated protein 10/11, PAST homolog 4)	Belongs to the TRAFAC class dynamin-like GTPase superfamily. Dynamin/Fzo/YdjA family. EHD subfamily.; Contains 1 dynamin-type G (guanine nucleotide-binding) domain.; Contains 1 EF-hand domain.; Contains 1 EH domain.	early endosome membrane; endoplasmic reticulum; extracellular vesicular exosome; membrane; nucleus; perinuclear region of cytoplasm; plasma membrane; recycling endosome membrane; ATP binding; calcium ion binding; GTP binding; nucleic acid binding; cellular response to growth factor stimulus; endocytic recycling; pinocytosis; positive regulation of peptidyl-tyrosine phosphorylation; protein homool…	Cell membrane.; Early endosome membrane > Peripheral membrane protein. Recycling endosome membrane > Peripheral membrane protein.	Plays a role in early endosomal transport.	7	16.0813	-1.9	0.0471286	238917	171746	1.39742e+06	441462	689243	649832	1.40332e+06	1.14338e+06	452212	463127	191200	455724	702566	1.41183e+06	283799	524022
Q8N5Z5	KCD17_HUMAN	BTB/POZ domain-containing protein KCTD17	Contains 1 BTB (POZ) domain.	identical protein binding; protein homooligomerization	0	0	1	4.6729	-1.8	0.510886	478659	569557	94953	292819	112996	15747.9	56535.1	349153	324414	32263.9	4423.21	1.29091e+06	195701	103918	118631	326910
Q9Y4L1	HYOU1_HUMAN	Hypoxia up-regulated protein 1 (150 kDa oxygen-regulated protein, 170 kDa glucose-regulated protein)	Belongs to the heat shock protein 70 family.	endocytic vesicle lumen; endoplasmic reticulum; endoplasmic reticulum lumen; extracellular region; extracellular vesicular exosome; focal adhesion; membrane; ATP binding; activation of signaling protein activity involved in unfolded protein response; cellular protein metabolic process; endoplasmic reticulum unfolded protein response; receptor-mediated endocytosis; response to ischemia; response t…	Endoplasmic reticulum lumen.	Has a pivotal role in cytoprotective cellular mechanisms triggered by oxygen deprivation. May play a role as a molecular chaperone and participate in protein folding.	10	12.5125	-1.8	0.0674769	972938	380462	1.97434e+06	1.1606e+06	2.6763e+06	751012	1.37461e+06	4.64686e+06	266266	1.00304e+06	896027	2.6202e+06	6.30718e+06	1.0644e+06	434596	1.10775e+06
P08697	A2AP_HUMAN	Alpha-2-antiplasmin (Alpha-2-plasmin inhibitor, Serpin F2)	Belongs to the serpin family.	blood microparticle; cell surface; extracellular region; extracellular space; extracellular vesicular exosome; fibrinogen complex; platelet alpha granule lumen; endopeptidase inhibitor activity; protease binding; protein homodimerization activity; serine-type endopeptidase inhibitor activity; acute-phase response; blood coagulation; blood vessel morphogenesis; collagen fibril organization; fibrin…	Secreted.	Serine protease inhibitor. The major targets of this inhibitor are plasmin and trypsin, but it also inactivates matriptase-3/TMPRSS7 and chymotrypsin.	1	2.24033	-1.8	0.23583	60318	54269.1	70701.3	265741	64881.8	126792	162782	97959.5	15776.3	1.016e+06	61652.5	107599	140104	143703	58420.5	12055.7
P01019	ANGT_HUMAN	Angiotensinogen (Serpin A8) [Cleaved into: Angiotensin-1 (Angiotensin 1-10, Angiotensin I); Angiotensin-2 (Angiotensin 1-8, Angiotensin II); Angiotensin-3 (Angiotensin 2-8, Angiotensin III, Des-Asp[1]-angiotensin II); Angiotensin-4 (Angiotensin 3-8, Angiotensin IV); Angiotensin 1-9; Angiotensin 1-7; Angiotensin 1-5; Angiotensin 1-4]	Belongs to the serpin family.	blood microparticle; cytoplasm; extracellular region; extracellular space; extracellular vesicular exosome; growth factor activity; hormone activity; serine-type endopeptidase inhibitor activity; sodium channel regulator activity; superoxide-generating NADPH oxidase activator activity; type 1 angiotensin receptor binding; type 2 angiotensin receptor binding; activation of NF-kappaB-inducing kinas…	Secreted.	Essential component of the renin-angiotensin system (RAS), a potent regulator of blood pressure, body fluid and electrolyte homeostasis.; Angiotensin-2: acts directly on vascular smooth muscle as a potent vasoconstrictor, affects cardiac contractility and heart rate through its action on the sympathetic nervous system, and alters renal sodium and water absorption through its ability to stimulate …	2	5.97938	-1.8	0.230143	79509.5	112167	35872.3	118023	56850.8	112796	41853.3	296539	65288.9	16319	48411.3	75331	241817	193699	74602.8	47138.6
P39059	COFA1_HUMAN	Collagen alpha-1(XV) chain [Cleaved into: Restin (Endostatin-XV, Related to endostatin, Restin-I); Restin-2 (Restin-II); Restin-3 (Restin-III); Restin-4 (Restin-IV)]	Belongs to the multiplexin collagen family.; Contains 4 collagen-like domains.; Contains 1 laminin G-like domain.	collagen type XV trimer; endoplasmic reticulum lumen; extracellular region; extracellular space; extracellular vesicular exosome; integral component of membrane; extracellular matrix structural constituent; angiogenesis; cell adhesion; cell differentiation; collagen catabolic process; extracellular matrix disassembly; extracellular matrix organization; signal transduction	Secreted; Extracellular space > Extracellular matrix.	Structural protein that stabilizes microvessels and muscle cells, both in heart and in skeletal muscle.; Restin potently inhibits angiogenesis.	2	1.94524	-1.8	0.187663	27891.2	21049.3	233184	74513.7	71643.7	70282.7	90172.8	61238.9	69633.2	32356.7	17603.6	46001.8	149205	222524	13194.3	76315
P69891	HBG1_HUMAN	Hemoglobin subunit gamma-1 (Gamma-1-globin, Hb F Agamma, Hemoglobin gamma-1 chain, Hemoglobin gamma-A chain)	Belongs to the globin family.	cytosol; hemoglobin complex; heme binding; iron ion binding; oxygen binding; oxygen transporter activity; blood coagulation	0	Gamma chains make up the fetal hemoglobin F, in combination with alpha chains.	1	8.16327	-1.8	0.590392	10759.1	121331	28672.1	849262	139403	2.3039e+06	46448.7	66590.4	143183	11156.1	11232.9	36019.4	153704	1.18632e+07	94198.2	61681.8
Q9BX97	PLVAP_HUMAN	Plasmalemma vesicle-associated protein (Fenestrated endothelial-linked structure protein, Plasmalemma vesicle protein 1)	0	caveola; cell surface; extracellular vesicular exosome; integral component of membrane; perinuclear region of cytoplasm; MAPK cascade; positive regulation of cellular extravasation; tumor necrosis factor-mediated signaling pathway	Cell membrane; Single-pass type II membrane protein. Membrane > Caveola > Single-pass type II membrane protein. Cytoplasm > Perinuclear region.	Involved in the formation of stomatal and fenestral diaphragms of caveolae. May function in microvascular permeability.	2	5.20362	-1.8	0.0396329	30187.3	22235.9	106652	55694.7	69287.1	58556.9	140729	123041	35306.2	49880.7	20501.9	49477.1	95604.4	122316	36559.3	81166.7
P21397	AOFA_HUMAN	Amine oxidase [flavin-containing] A (Monoamine oxidase type A)	Belongs to the flavin monoamine oxidase family.	integral component of membrane; mitochondrial outer membrane; mitochondrion; primary amine oxidase activity; cellular biogenic amine metabolic process; dopamine catabolic process; neurotransmitter biosynthetic process; neurotransmitter catabolic process; neurotransmitter secretion; small molecule metabolic process; synaptic transmission; xenobiotic metabolic process	Mitochondrion outer membrane; Single-pass type IV membrane protein > Cytoplasmic side.	Catalyzes the oxidative deamination of biogenic and xenobiotic amines and has important functions in the metabolism of neuroactive and vasoactive amines in the central nervous system and peripheral tissues. MAOA preferentially oxidizes biogenic amines such as 5-hydroxytryptamine (5-HT), norepinephrine and epinephrine.	9	22.7704	-1.8	0.074563	648184	332198	1.5703e+06	1.61531e+06	3.31278e+06	2.7683e+06	5.10822e+06	1.6867e+06	337156	5.69137e+06	1.04335e+06	2.1713e+06	2.19312e+06	579185	906533	1.98684e+06
Q9UIJ7	KAD3_HUMAN	GTP:AMP phosphotransferase AK3, mitochondrial (Adenylate kinase 3, Adenylate kinase 3 alpha-like 1)	Belongs to the adenylate kinase family. AK3 subfamily.	mitochondrial matrix; mitochondrion; ATP binding; GTP binding; nucleoside triphosphate adenylate kinase activity; ADP biosynthetic process; AMP metabolic process; blood coagulation; GTP metabolic process; ITP metabolic process; UTP metabolic process	Mitochondrion matrix.	Involved in maintaining the homeostasis of cellular nucleotides by catalyzing the interconversion of nucleoside phosphates. Has GTP:AMP phosphotransferase and ITP:AMP phosphotransferase activities.	1	4.40529	-1.7	0.0133067	96265.7	71351	161568	107947	164732	227603	329137	123157	51425	307885	165241	149710	186354	52486.3	111635	100577
Q06210	GFPT1_HUMAN	Glutamine--fructose-6-phosphate aminotransferase [isomerizing] 1 (D-fructose-6-phosphate amidotransferase 1, Glutamine:fructose-6-phosphate amidotransferase 1, Hexosephosphate aminotransferase 1)	Contains 1 glutamine amidotransferase type-2 domain.; Contains 2 SIS domains.	cytosol; extracellular vesicular exosome; amino acid binding; carbohydrate binding; glutamine-fructose-6-phosphate transaminase (isomerizing) activity; activation of signaling protein activity involved in unfolded protein response; carbohydrate biosynthetic process; cellular protein metabolic process; cellular response to insulin stimulus; circadian regulation of gene expression; dolichol-linked …	0	Controls the flux of glucose into the hexosamine pathway. Most likely involved in regulating the availability of precursors for N- and O-linked glycosylation of proteins. Regulates the circadian expression of clock genes ARNTL/BMAL1 and CRY1.	1	1.57368	-1.7	0.125091	8248.39	2588.93	43694.4	12072.2	49208.5	18914.9	20937.5	21248.8	4829.1	29489.8	33099.4	16752.2	24507.6	5898.39	2971.97	33256.7
P24310	CX7A1_HUMAN	Cytochrome c oxidase subunit 7A1, mitochondrial (Cytochrome c oxidase subunit VIIa-heart, Cytochrome c oxidase subunit VIIa-muscle)	Belongs to the cytochrome c oxidase VIIa family.	integral component of membrane; mitochondrial respiratory chain; mitochondrion; cytochrome-c oxidase activity; generation of precursor metabolites and energy; hydrogen ion transmembrane transport	Mitochondrion inner membrane.	This protein is one of the nuclear-coded polypeptide chains of cytochrome c oxidase, the terminal oxidase in mitochondrial electron transport.	1	12.6582	-1.7	0.270491	76943.1	22615.2	39467.9	48502.8	80360.4	89691.6	10436.3	14811.8	4255.48	154044	31660.2	13895.7	31793.3	64948.9	57288.7	26568.1
Q92734	TFG_HUMAN	Protein TFG (TRK-fused gene protein)	0	cytoplasm; extracellular vesicular exosome; signal transducer activity; positive regulation of I-kappaB kinase/NF-kappaB signaling; signal transduction	0	Plays a role in the normal dynamic function of the endoplasmic reticulum (ER) and its associated microtubules.	1	2.5	-1.7	0.370089	93610.2	16295.3	118968	87559.2	226130	131101	873079	159420	63692.5	226553	2978.8	269468	313669	192973	167937	136663
O60684	IMA7_HUMAN	Importin subunit alpha-7 (Karyopherin subunit alpha-6)	Belongs to the importin alpha family.; Contains 10 ARM repeats.; Contains 1 IBB domain.	cytoplasm; membrane; nucleus; protein transporter activity; maternal process involved in female pregnancy; NLS-bearing protein import into nucleus; positive regulation of transcription from RNA polymerase II promoter	0	Functions in nuclear protein import as an adapter protein for nuclear receptor KPNB1. Binds specifically and directly to substrates containing either a simple or bipartite NLS motif. Docking of the importin/substrate complex to the nuclear pore complex (NPC) is mediated by KPNB1 through binding to nucleoporin FxFG repeats and the complex is subsequently translocated through the pore by an energy …	1	2.05224	-1.7	0.234074	26046.8	12312.5	61797.4	23951	93099.2	33272.5	83241.2	47421.6	9606.48	2235.47	77957.3	75707.8	85574.6	52181.8	51009.8	55091.2
P11021	GRP78_HUMAN	78 kDa glucose-regulated protein (Endoplasmic reticulum lumenal Ca(2+)-binding protein grp78, Heat shock 70 kDa protein 5, Immunoglobulin heavy chain-binding protein)	Belongs to the heat shock protein 70 family.	cell surface; endoplasmic reticulum; endoplasmic reticulum chaperone complex; endoplasmic reticulum lumen; endoplasmic reticulum membrane; endoplasmic reticulum-Golgi intermediate compartment; extracellular vesicular exosome; focal adhesion; integral component of endoplasmic reticulum membrane; melanosome; membrane; midbody; mitochondrion; nucleus; plasma membrane; smooth endoplasmic reticulum; A…	Endoplasmic reticulum lumen.; Melanosome. Cytoplasm.	Probably plays a role in facilitating the assembly of multimeric protein complexes inside the endoplasmic reticulum. Involved in the correct folding of proteins and degradation of misfolded proteins via its interaction with DNAJC10, probably to facilitate the release of DNAJC10 from its substrate.	29	41.7431	-1.7	0.0886679	1.11966e+07	2.79892e+06	1.78278e+07	1.10818e+07	2.46032e+07	7.08565e+06	1.59639e+07	4.42259e+07	2.84655e+06	8.14871e+06	1.2849e+07	2.58627e+07	5.16554e+07	1.18468e+07	3.66477e+06	1.28562e+07
Q14498	RBM39_HUMAN	RNA-binding protein 39 (CAPER alpha, Hepatocellular carcinoma protein 1, RNA-binding motif protein 39, RNA-binding region-containing protein 2, Splicing factor HCC1)	Belongs to the splicing factor SR family.; Contains 3 RRM (RNA recognition motif) domains.	microtubule cytoskeleton; microtubule organizing center; nuclear speck; nucleoplasm; nucleotide binding; poly(A) RNA binding; mRNA processing; regulation of transcription, DNA-templated; RNA processing; RNA splicing; transcription, DNA-templated	Nucleus speckle.	Transcriptional coactivator for steroid nuclear receptors ESR1/ER-alpha and ESR2/ER-beta, and JUN/AP-1 (By similarity). May be involved in pre-mRNA splicing process.	3	8.11321	-1.7	0.0252645	282933	54435.4	140083	189085	184062	123382	210444	94827.8	35478.7	122892	182730	174314	192289	163608	103364	121037
Q8TEA8	DTD1_HUMAN	D-tyrosyl-tRNA(Tyr) deacylase 1 (DNA-unwinding element-binding protein B, Histidyl-tRNA synthase-related)	Belongs to the DTD family.	cytoplasm; nucleus; aminoacyl-tRNA editing activity; D-tyrosyl-tRNA(Tyr) deacylase activity; DNA binding; metal ion binding; D-amino acid catabolic process; DNA replication; regulation of translational fidelity; tRNA metabolic process	Nucleus.; Cytoplasm.	ATPase involved in DNA replication, may facilitate loading of CDC45 onto pre-replication complexes. May hydrolyze D-tyrosyl-tRNA(Tyr) into D-tyrosine and free tRNA(Tyr), a possible defense mechanism against a harmful effect of D-tyrosine.	1	7.6555	-1.7	0.0915915	1814.74	1318.23	9034.16	3806.59	22383.5	3856.97	11802.3	4415.31	2647.61	5573.36	2917.46	2011.81	6266.21	4227.43	7239.76	6746.77
Q15006	EMC2_HUMAN	ER membrane protein complex subunit 2 (Tetratricopeptide repeat protein 35)	Belongs to the EMC2 family.; Contains 3 TPR repeats.	cytoplasm; endoplasmic reticulum; ER membrane protein complex; mitochondrion; nucleolus	Nucleus.; Cytoplasm.	0	1	4.0404	-1.7	0.196197	7152.46	4629.89	42149.9	18380.1	48465.9	8625.56	47590.5	11762.3	11120.6	42953.8	27416.6	9929.79	22800.2	2703.76	25665.1	9260.13
Q7Z2K6	ERMP1_HUMAN	Endoplasmic reticulum metallopeptidase 1 (Felix-ina)	Belongs to the peptidase M28 family.	endoplasmic reticulum membrane; integral component of membrane; membrane; metal ion binding; metallopeptidase activity	Endoplasmic reticulum membrane; Multi-pass membrane protein.	Within the ovary, required for the organization of somatic cells and oocytes into discrete follicular structures.	2	2.43363	-1.7	0.113175	118033	167836	196207	165756	216271	62562.5	91987.2	171274	28706.6	174641	74297.8	184977	180507	182511	180143	107821
O43491	E41L2_HUMAN	Band 4.1-like protein 2 (Generally expressed protein 4.1)	Contains 1 FERM domain.	cell junction; extracellular vesicular exosome; extrinsic component of membrane; focal adhesion; nucleoplasm; nucleus; plasma membrane; spectrin; structural molecule activity; cortical actin cytoskeleton organization	Cytoplasm; Cytoskeleton. Cell membrane.	0	1	1.19403	-1.7	0.167176	4988.17	14956.6	12148.7	9261.22	14201.9	12880.5	31970.3	17223.4	27768.3	12245.9	6970.63	12988.8	22491.4	5006.72	7320.04	11126.5
Q13825	AUHM_HUMAN	Methylglutaconyl-CoA hydratase, mitochondrial (AU-specific RNA-binding enoyl-CoA hydratase)	Belongs to the enoyl-CoA hydratase/isomerase family.	mitochondrial matrix; mitochondrion; enoyl-CoA hydratase activity; methylglutaconyl-CoA hydratase activity; mRNA 3'-UTR binding; branched-chain amino acid catabolic process; cellular nitrogen compound metabolic process; leucine catabolic process; small molecule metabolic process	Mitochondrion.	Catalyzes the conversion of 3-methylglutaconyl-CoA to 3-hydroxy-3-methylglutaryl-CoA. Has very low enoyl-CoA hydratase activity. Was originally identified as RNA-binding protein that binds in vitro to clustered 5'-AUUUA-3' motifs.	1	3.24484	-1.7	0.302449	26320.9	9538.13	69806.4	48722.9	51741	110963	91188.3	75368.1	23327	57476.5	147680	99525.4	145115	2090.75	29455.5	65120
Q9BQ69	MACD1_HUMAN	O-acetyl-ADP-ribose deacetylase MACROD1 (MACRO domain-containing protein 1, Protein LRP16, [Protein ADP-ribosylglutamate] hydrolase)	Contains 1 Macro domain.	mitochondrion; nucleus; deacetylase activity; hydrolase activity, acting on glycosyl bonds; cellular response to DNA damage stimulus; protein de-ADP-ribosylation; purine nucleoside metabolic process	Nucleus.	Removes ADP-ribose from glutamate residues in proteins bearing a single ADP-ribose moiety. Inactive towards proteins bearing poly-ADP-ribose. Deacetylates O-acetyl-ADP ribose, a signaling molecule generated by the deacetylation of acetylated lysine residues in histones and other proteins. Plays a role in estrogen signaling. Binds to androgen receptor (AR) and amplifies the transactivation functio…	1	7.07692	-1.7	0.0452995	54096.7	17302.2	67556.3	60370.7	87174.4	48750.9	39469.4	84804.1	23217.2	27334.9	24399.6	104958	88379.2	47993.1	49923.6	56637.5
O95833	CLIC3_HUMAN	Chloride intracellular channel protein 3	Belongs to the chloride channel CLIC family.; Contains 1 GST C-terminal domain.; Contains 1 GST N-terminal domain.	chloride channel complex; cytoplasm; extracellular vesicular exosome; nucleus; chloride channel activity; voltage-gated ion channel activity; chloride transmembrane transport; chloride transport; signal transduction	Nucleus.; Membrane > Single-pass membrane protein. Cytoplasm.	Can insert into membranes and form chloride ion channels. May participate in cellular growth control.	1	5.08475	-1.7	0.0917613	72358.9	23219.7	105381	86417.6	250761	478539	566092	126280	33747.6	59741.6	180514	280402	247357	133287	89729.5	159958
Q16630	CPSF6_HUMAN	Cleavage and polyadenylation specificity factor subunit 6 (Cleavage and polyadenylation specificity factor 68 kDa subunit, Pre-mRNA cleavage factor Im 68 kDa subunit, Protein HPBRII-4/7)	Belongs to the RRM CPSF6/7 family.; Contains 1 RRM (RNA recognition motif) domain.	membrane; mRNA cleavage factor complex; nucleoplasm; nucleus; paraspeckles; ribonucleoprotein complex; mRNA binding; nucleotide binding; poly(A) RNA binding; mRNA polyadenylation; mRNA processing; protein tetramerization	Nucleus.	Component of the cleavage factor Im complex (CFIm) that plays a key role in pre-mRNA 3'-processing. Involved in association with NUDT21/CPSF5 in pre-MRNA 3'-end poly(A) site cleavage and poly(A) addition. CPSF6 binds to cleavage and polyadenylation RNA substrates and promotes RNA looping.	1	4.53721	-1.6	0.252415	4537.4	537.639	1196.54	381.561	7435.81	3873.52	3154.59	2064.57	624.415	3999.17	5516.06	527.929	5710.66	815.264	1994.7	1162.08
P14625	ENPL_HUMAN	Endoplasmin (94 kDa glucose-regulated protein, Heat shock protein 90 kDa beta member 1, Tumor rejection antigen 1, gp96 homolog)	Belongs to the heat shock protein 90 family.	cytosol; endocytic vesicle lumen; endoplasmic reticulum; endoplasmic reticulum lumen; endoplasmic reticulum membrane; extracellular matrix; extracellular region; extracellular vesicular exosome; focal adhesion; melanosome; membrane; midbody; nucleus; perinuclear region of cytoplasm; plasma membrane; ATP binding; calcium ion binding; low-density lipoprotein particle receptor binding; protein phosp…	Endoplasmic reticulum lumen.; Melanosome.	Molecular chaperone that functions in the processing and transport of secreted proteins. When associated with CNPY3, required for proper folding of Toll-like receptors (By similarity). Functions in endoplasmic reticulum associated degradation (ERAD). Has ATPase activity.	32	38.8543	-1.6	0.154535	1.61676e+07	6.23287e+06	4.12679e+07	2.12302e+07	4.22407e+07	1.9122e+07	5.05733e+07	1.27534e+08	4.44227e+06	1.71522e+07	6.59397e+07	5.74897e+07	1.33013e+08	2.20818e+07	8.24073e+06	2.55261e+07
O43432	IF4G3_HUMAN	Eukaryotic translation initiation factor 4 gamma 3 (eIF-4-gamma II)	Belongs to the eukaryotic initiation factor 4G family.; Contains 5 HEAT repeats.; Contains 1 MI domain.; Contains 1 MIF4G domain.; Contains 1 W2 domain.	cytosol; eukaryotic translation initiation factor 4F complex; poly(A) RNA binding; RNA cap binding; translation factor activity, RNA binding; translation initiation factor activity; cytokine-mediated signaling pathway; regulation of translational initiation; viral process	0	Probable component of the protein complex eIF4F, which is involved in the recognition of the mRNA cap, ATP-dependent unwinding of 5'-terminal secondary structure and recruitment of mRNA to the ribosome. Thought to be a functional homolog of EIF4G1.	1	0.757098	-1.6	0.0940248	2.09915e+06	1.12694e+06	2.65813e+06	1.7339e+06	1.96694e+06	1.49611e+06	648394	1.88739e+06	671901	1.15204e+06	1.92241e+06	895474	2.53479e+06	1.93829e+06	1.57852e+06	1.48744e+06
Q9NVS9	PNPO_HUMAN	Pyridoxine-5'-phosphate oxidase (Pyridoxamine-phosphate oxidase)	Belongs to the pyridoxamine 5'-phosphate oxidase family.	cytoplasm; cytosol; extracellular vesicular exosome; nucleoplasm; FMN binding; pyridoxamine-phosphate oxidase activity; pyridoxal phosphate biosynthetic process; pyridoxine biosynthetic process; small molecule metabolic process; vitamin B6 metabolic process; vitamin metabolic process; water-soluble vitamin metabolic process	0	Catalyzes the oxidation of either pyridoxine 5'-phosphate (PNP) or pyridoxamine 5'-phosphate (PMP) into pyridoxal 5'-phosphate (PLP).	1	3.06513	-1.6	0.163429	12019.8	25775.5	76364	64326.2	80915.2	296982	167457	113137	13361.2	145794	113149	80543.8	160693	121571	18016.9	44088
Q13217	DNJC3_HUMAN	DnaJ homolog subfamily C member 3 (Endoplasmic reticulum DNA J domain-containing protein 6, Interferon-induced, double-stranded RNA-activated protein kinase inhibitor, Protein kinase inhibitor of 58 kDa)	Contains 1 J domain.; Contains 9 TPR repeats.	cytoplasm; endoplasmic reticulum lumen; endoplasmic reticulum Sec complex; extracellular vesicular exosome; membrane; smooth endoplasmic reticulum; vesicle; protein kinase inhibitor activity; activation of signaling protein activity involved in unfolded protein response; cellular protein metabolic process; defense response to virus; endoplasmic reticulum unfolded protein response; negative regula…	Endoplasmic reticulum.	Involved in the unfolded protein response (UPR) during ER stress. Co-chaperone of HSPA8/HSC70, it stimulates its ATPase activity. May inhibit both the autophosphorylation of EIF2AK2/PKR and the ability of EIF2AK2 to catalyze phosphorylation of the EIF2A. May inhibit EIF2AK3/PERK activity.	2	4.16667	-1.6	0.148333	138749	30093.7	185162	138744	461898	109299	312210	635279	22137.2	120561	202630	377745	781044	165484	79664.1	221256
P11586	C1TC_HUMAN	C-1-tetrahydrofolate synthase, cytoplasmic [Cleaved into: C-1-tetrahydrofolate synthase, cytoplasmic, N-terminally processed]	In the N-terminal section; belongs to the tetrahydrofolate dehydrogenase/cyclohydrolase family.; In the C-terminal section; belongs to the formate--tetrahydrofolate ligase family.	cytosol; extracellular vesicular exosome; membrane; mitochondrion; ATP binding; formate-tetrahydrofolate ligase activity; methenyltetrahydrofolate cyclohydrolase activity; methylenetetrahydrofolate dehydrogenase (NADP+) activity; methylenetetrahydrofolate dehydrogenase [NAD(P)+] activity; folic acid metabolic process; folic acid-containing compound biosynthetic process; histidine biosynthetic pro…	Cytoplasm.	0	2	2.56684	-1.6	0.27037	41815.6	501779	54274	57928	105074	108102	161293	140598	20741.3	107700	293099	119725	195714	90416.8	88668.5	60559.8
P42765	THIM_HUMAN	3-ketoacyl-CoA thiolase, mitochondrial (Acetyl-CoA acyltransferase, Beta-ketothiolase, Mitochondrial 3-oxoacyl-CoA thiolase, T1)	Belongs to the thiolase family.	extracellular vesicular exosome; mitochondrial inner membrane; mitochondrion; acetyl-CoA C-acyltransferase activity; poly(A) RNA binding; cellular response to hypoxia; cholesterol biosynthetic process; fatty acid metabolic process; negative regulation of mitochondrial membrane permeability involved in apoptotic process; negative regulation of mitochondrial outer membrane permeabilization involved…	Mitochondrion.	Abolishes BNIP3-mediated apoptosis and mitochondrial damage.	4	18.3879	-1.6	0.45954	13265	110040	133968	176865	697828	580182	224442	70641.2	113500	2.57321e+06	38120.3	66625.5	134947	53352.1	84770.9	220275
P50225	ST1A1_HUMAN	Sulfotransferase 1A1 (Aryl sulfotransferase 1, HAST1/HAST2, Phenol sulfotransferase 1, Phenol-sulfating phenol sulfotransferase 1, ST1A3, Thermostable phenol sulfotransferase)	Belongs to the sulfotransferase 1 family.	cytosol; aryl sulfotransferase activity; flavonol 3-sulfotransferase activity; steroid sulfotransferase activity; sulfotransferase activity; 3'-phosphoadenosine 5'-phosphosulfate metabolic process; amine metabolic process; catecholamine metabolic process; estrogen metabolic process; flavonoid metabolic process; small molecule metabolic process; sulfation; xenobiotic metabolic process	Cytoplasm.	Sulfotransferase that utilizes 3'-phospho-5'-adenylyl sulfate (PAPS) as sulfonate donor to catalyze the sulfate conjugation of catecholamines, phenolic drugs and neurotransmitters. Has also estrogen sulfotransferase activity. responsible for the sulfonation and activation of minoxidil. Is Mediates the metabolic activation of carcinogenic N-hydroxyarylamines to DNA binding products and could so pa…	2	5.42373	-1.6	0.048242	82997.7	17827.3	66082.9	86697.2	163177	284172	207807	125880	32483.2	156484	184862	82325.5	203705	136380	56528.2	38632.4
P56211	ARP19_HUMAN	cAMP-regulated phosphoprotein 19	Belongs to the endosulfine family.	cytoplasm; nucleoplasm; phosphatase inhibitor activity; potassium channel regulator activity; protein phosphatase 2A binding; protein phosphatase inhibitor activity; protein phosphatase type 2A regulator activity; receptor binding; cell division; G2/M transition of mitotic cell cycle; mitotic cell cycle; mitotic nuclear division; negative regulation of catalytic activity; positive regulation of g…	Cytoplasm.	Protein phosphatase inhibitor that specifically inhibits protein phosphatase 2A (PP2A) during mitosis. When phosphorylated at Ser-62 during mitosis, specifically interacts with PPP2R2D (PR55-delta) and inhibits its activity, leading to inactivation of PP2A, an essential condition to keep cyclin-B1-CDK1 activity high during M phase. May indirectly enhance GAP-43 expression.	1	9.82143	-1.6	0.129674	34008.2	29580.2	26549.9	48894.2	41789.9	21012.8	47478.8	166095	28399.4	17386.8	38634.1	55833.7	64560.9	48684.3	40183.3	31368.8
Q9HCN8	SDF2L_HUMAN	Stromal cell-derived factor 2-like protein 1 (PWP1-interacting protein 8)	Contains 3 MIR domains.	endoplasmic reticulum chaperone complex; endoplasmic reticulum lumen; membrane; ER-associated misfolded protein catabolic process; regulation of apoptotic process	Endoplasmic reticulum lumen.	0	1	5.88235	-1.6	0.149919	35194.5	35232.9	36222.1	36421.4	92607.2	34255.2	79630.8	245048	10685.6	42891.3	87304.8	87340.8	281031	44628.5	21500.6	50310.4
O14498	ISLR_HUMAN	Immunoglobulin superfamily containing leucine-rich repeat protein	Contains 1 Ig-like (immunoglobulin-like) domain.; Contains 5 LRR (leucine-rich) repeats.; Contains 1 LRRCT domain.; Contains 1 LRRNT domain.	extracellular vesicular exosome; cell adhesion	Secreted.	0	2	6.30841	-1.6	0.539431	8956.87	356212	270836	327994	54169.7	26424.8	114029	84639.9	545928	21986.3	113324	48898.2	149100	54763	14066.8	248601
O43175	SERA_HUMAN	D-3-phosphoglycerate dehydrogenase	Belongs to the D-isomer specific 2-hydroxyacid dehydrogenase family.	cytosol; extracellular vesicular exosome; electron carrier activity; NAD binding; phosphoglycerate dehydrogenase activity; brain development; cellular amino acid biosynthetic process; cellular nitrogen compound metabolic process; G1 to G0 transition; gamma-aminobutyric acid metabolic process; glial cell development; glutamine metabolic process; glycine metabolic process; L-serine biosynthetic pro…	0	0	6	14.8218	-1.6	0.0681077	727058	65529.5	982604	755255	1.32081e+06	1.21758e+06	1.79625e+06	889477	238177	752819	951612	665726	745424	612394	1.22456e+06	701481
Q7L5N7	PCAT2_HUMAN	Lysophosphatidylcholine acyltransferase 2 (1-acylglycerol-3-phosphate O-acyltransferase 11, 1-acylglycerophosphocholine O-acyltransferase, 1-alkylglycerophosphocholine O-acetyltransferase, Acetyl-CoA:lyso-platelet-activating factor acetyltransferase, Acyltransferase-like 1, Lysophosphatidic acid acyltransferase alpha)	Belongs to the 1-acyl-sn-glycerol-3-phosphate acyltransferase family.; Contains 2 EF-hand domains.	endoplasmic reticulum; endoplasmic reticulum membrane; Golgi membrane; Golgi stack; integral component of membrane; lipid particle; 1-acylglycerol-3-phosphate O-acyltransferase activity; 1-acylglycerophosphocholine O-acyltransferase activity; 1-alkylglycerophosphocholine O-acetyltransferase activity; calcium ion binding; glycerophospholipid biosynthetic process; membrane organization; phosphatidy…	Endoplasmic reticulum membrane; Single-pass type II membrane protein. Golgi apparatus membrane > Single-pass type II membrane protein. Lipid droplet.	Possesses both acyltransferase and acetyltransferase activities. Activity is calcium-dependent. Involved in platelet-activating factor (PAF) biosynthesis by catalyzing the conversion of the PAF precursor, 1-O-alkyl-sn-glycero-3-phosphocholine (lyso-PAF) into 1-O-alkyl-2-acetyl-sn-glycero-3-phosphocholine (PAF). Also converts lyso-PAF to 1-O-alkyl-2-acyl-sn-glycero-3-phosphocholine (PC), a major c…	3	8.27206	-1.6	0.00741022	140498	97572.6	246778	186204	258871	247262	440036	346149	53634.1	308151	450446	310753	318638	229363	94052.2	191896
Q8WW59	SPRY4_HUMAN	SPRY domain-containing protein 4	Contains 1 B30.2/SPRY domain.	mitochondrion; nucleus	0	0	1	4.83092	-1.6	0.28365	19634.9	6915.83	26754.8	32367.2	45716.6	90378.9	88199.4	44681.9	25780.3	44091.4	125768	56211.5	82677.4	24176	28465.2	2089.72
P06331	HV209_HUMAN	Ig heavy chain V-II region ARH-77	0	extracellular region; plasma membrane; antigen binding; complement activation; complement activation, classical pathway; Fc-epsilon receptor signaling pathway; Fc-gamma receptor signaling pathway involved in phagocytosis; immune response; innate immune response; receptor-mediated endocytosis; regulation of immune response	0	0	1	9.58904	-1.6	0.258191	7520.78	24732.7	12423.8	43101.6	29193.6	43501.8	11795.4	66006.7	19601	9935.93	16209.8	11435.3	52268.5	34659	25563.3	30456.5
Q9P2E9	RRBP1_HUMAN	Ribosome-binding protein 1 (180 kDa ribosome receptor homolog, ES/130-related protein, Ribosome receptor protein)	0	endoplasmic reticulum; integral component of endoplasmic reticulum membrane; membrane; ribosome; poly(A) RNA binding; receptor activity; osteoblast differentiation; protein transport; translation	Endoplasmic reticulum membrane; Single-pass type III membrane protein.	Acts as a ribosome receptor and mediates interaction between the ribosome and the endoplasmic reticulum membrane.	19	19.2908	-1.6	0.0351495	1.23842e+06	391463	2.6576e+06	1.30451e+06	3.3611e+06	2.1595e+06	5.21623e+06	2.15797e+06	450333	1.32737e+06	4.05653e+06	2.76154e+06	4.48392e+06	1.89825e+06	676846	1.848e+06
Q92552	RT27_HUMAN	28S ribosomal protein S27, mitochondrial	Contains 2 PPR (pentatricopeptide) repeats.	mitochondrial inner membrane; mitochondrion; ribosome; mitochondrial translation; mitochondrial translational elongation; mitochondrial translational initiation; mitochondrial translational termination; organelle organization	Mitochondrion.	0	1	2.657	-1.6	0.270045	13887.5	1993.24	12767.8	24461.6	11060.1	46861	27099.7	13546.4	13897.8	29690.6	7441.36	6991.95	26864.9	31565.3	2696.56	17890.1
P02765	FETUA_HUMAN	Alpha-2-HS-glycoprotein (Alpha-2-Z-globulin, Ba-alpha-2-glycoprotein, Fetuin-A) [Cleaved into: Alpha-2-HS-glycoprotein chain A; Alpha-2-HS-glycoprotein chain B]	Belongs to the fetuin family.; Contains 2 cystatin fetuin-A-type domains.	blood microparticle; extracellular region; extracellular space; extracellular vesicular exosome; cysteine-type endopeptidase inhibitor activity; kinase inhibitor activity; acute-phase response; negative regulation of bone mineralization; negative regulation of insulin receptor signaling pathway; negative regulation of phosphorylation; ossification; pinocytosis; positive regulation of phagocytosis…	Secreted.	Promotes endocytosis, possesses opsonic properties and influences the mineral phase of bone. Shows affinity for calcium and barium ions.	5	20.1635	-1.6	0.100852	374189	464669	460799	614340	427644	1.00758e+06	342436	803470	171304	446386	494066	435409	1106987	1.12432e+06	453484	355886
P55145	MANF_HUMAN	Mesencephalic astrocyte-derived neurotrophic factor (Arginine-rich protein, Protein ARMET)	Belongs to the ARMET family.	endoplasmic reticulum; extracellular space; nucleus; perinuclear region of cytoplasm; poly(A) RNA binding; response to unfolded protein; vasoconstriction of artery involved in ischemic response to lowering of systemic arterial blood pressure	Secreted.	Selectively promotes the survival of dopaminergic neurons of the ventral mid-brain. Modulates GABAergic transmission to the dopaminergic neurons of the substantia nigra. Enhances spontaneous, as well as evoked, GABAergic inhibitory postsynaptic currents in dopaminergic neurons (By similarity). Inhibits cell proliferation and endoplasmic reticulum (ER) stress-induced cell death.	2	13.1868	-1.6	0.188149	60515.3	40433.3	109118	165306	164401	93567.9	280737	714597	30017.4	130463	118338	221647	884975	112558	52052.3	144981
Q9NPJ3	ACO13_HUMAN	Acyl-coenzyme A thioesterase 13 (Thioesterase superfamily member 2) [Cleaved into: Acyl-coenzyme A thioesterase 13, N-terminally processed]	Belongs to the thioesterase PaaI family.	cytosol; extracellular vesicular exosome; mitochondrion; nucleus; spindle; acyl-CoA hydrolase activity; metabolic process; protein homotetramerization	Cytoplasm; Cytosol. Mitochondrion. Nucleus. Cytoplasm > Cytoskeleton > Spindle.	Acyl-CoA thioesterases are a group of enzymes that catalyze the hydrolysis of acyl-CoAs to the free fatty acid and coenzyme A (CoASH), providing the potential to regulate intracellular levels of acyl-CoAs, free fatty acids and CoASH. Has acyl-CoA thioesterase activity towards medium (C12) and long-chain (C18) fatty acyl-CoA substrates. Can also hydrolyze 3-hydroxyphenylacetyl-CoA and 3,4-dihydrox…	1	8.57143	-1.6	0.314825	32710	42551.2	44548.1	57559	34044.2	243161	159789	176304	6531.54	132328	374189	53022.7	187881	24996.6	64005.2	95435.4
P49748	ACADV_HUMAN	Very long-chain specific acyl-CoA dehydrogenase, mitochondrial	Belongs to the acyl-CoA dehydrogenase family.	cytoplasm; mitochondrial inner membrane; mitochondrial matrix; mitochondrial nucleoid; mitochondrion; nucleolus; nucleus; acyl-CoA dehydrogenase activity; flavin adenine dinucleotide binding; long-chain-acyl-CoA dehydrogenase activity; activation of signaling protein activity involved in unfolded protein response; cellular lipid metabolic process; cellular protein metabolic process; endoplasmic r…	Mitochondrion inner membrane.	Active toward esters of long-chain and very long chain fatty acids such as palmitoyl-CoA, mysritoyl-CoA and stearoyl-CoA. Can accommodate substrate acyl chain lengths as long as 24 carbons, but shows little activity for substrates of less than 12 carbons.	10	23.3588	-1.6	0.103272	188478	153169	929700	513700	1.18603e+06	1.40134e+06	1.48956e+06	1.1861e+06	304124	2.07063e+06	389258	555060	1.2259e+06	386918	516707	731915
P69905	HBA_HUMAN	Hemoglobin subunit alpha (Alpha-globin, Hemoglobin alpha chain)	Belongs to the globin family.	blood microparticle; cytosol; cytosolic small ribosomal subunit; endocytic vesicle lumen; extracellular region; extracellular vesicular exosome; haptoglobin-hemoglobin complex; hemoglobin complex; membrane; heme binding; iron ion binding; oxygen binding; oxygen transporter activity; bicarbonate transport; hydrogen peroxide catabolic process; oxidation-reduction process; oxygen transport; positive…	0	Involved in oxygen transport from the lung to the various peripheral tissues.	7	33.8028	-1.5	0.550667	4.41631e+06	1.45709e+07	7.43037e+06	2.85528e+07	3.99754e+06	5.03733e+07	1.53976e+06	7.29532e+06	3.4366e+07	1.21038e+06	6.9082e+06	3.18959e+06	7.86263e+06	4.64038e+07	1.06481e+07	5.46858e+06
P06280	AGAL_HUMAN	Alpha-galactosidase A (Alpha-D-galactosidase A, Alpha-D-galactoside galactohydrolase, Melibiase)	Belongs to the glycosyl hydrolase 27 family.	cytoplasm; extracellular region; extracellular vesicular exosome; Golgi apparatus; lysosomal lumen; lysosome; alpha-galactosidase activity; catalytic activity; galactoside binding; hydrolase activity; protein homodimerization activity; raffinose alpha-galactosidase activity; receptor binding; glycoside catabolic process; glycosphingolipid catabolic process; glycosphingolipid metabolic process; gl…	Lysosome.	0	2	6.99301	-1.5	0.0782083	79164.5	45690.6	172998	129016	85169.6	115506	234316	126160	28670.6	111707	74576.8	194584	390434	169488	44252.2	112348
Q86U42	PABP2_HUMAN	Polyadenylate-binding protein 2 (Nuclear poly(A)-binding protein 1, Poly(A)-binding protein II, Polyadenylate-binding nuclear protein 1)	Contains 1 RRM (RNA recognition motif) domain.	cytoplasm; nucleoplasm; nucleus; ribonucleoprotein complex; nucleotide binding; poly(A) RNA binding; RNA binding; gene expression; modification by virus of host mRNA processing; modulation by virus of host morphology or physiology; modulation by virus of host process; mRNA 3'-end processing; mRNA splicing, via spliceosome; muscle contraction; poly(A)+ mRNA export from nucleus; RNA processing; RNA…	Nucleus.; Cytoplasm.	Involved in the 3'-end formation of mRNA precursors (pre-mRNA) by the addition of a poly(A) tail of 200-250 nt to the upstream cleavage product. Stimulates poly(A) polymerase (PAPOLA) conferring processivity on the poly(A) tail elongation reaction and controls also the poly(A) tail length. Increases the affinity of poly(A) polymerase for RNA. Is also present at various stages of mRNA metabolism i…	2	8.82353	-1.5	0.230113	912323	35746.4	289733	579806	249431	167797	239268	162572	61915.7	242851	383399	273214	299469	234758	239481	222799
P09211	GSTP1_HUMAN	Glutathione S-transferase P (GST class-pi, GSTP1-1)	Belongs to the GST superfamily. Pi family.; Contains 1 GST C-terminal domain.; Contains 1 GST N-terminal domain.	cytoplasm; cytosol; extracellular space; extracellular vesicular exosome; intracellular; mitochondrion; nucleus; plasma membrane; TRAF2-GSTP1 complex; vesicle; dinitrosyl-iron complex binding; glutathione transferase activity; JUN kinase binding; kinase regulator activity; nitric oxide binding; S-nitrosoglutathione binding; cellular response to lipopolysaccharide; central nervous system developme…	Cytoplasm.; Mitochondrion. Nucleus.	Conjugation of reduced glutathione to a wide number of exogenous and endogenous hydrophobic electrophiles. Regulates negatively CDK5 activity via p25/p35 translocation to prevent neurodegeneration.	10	56.6667	-1.5	0.356805	2.95869e+06	1.432e+06	3.77305e+06	3.37548e+06	7.60707e+06	5.9976e+06	7.26557e+06	7.68106e+06	2.55758e+06	1.19208e+07	270206	5.68986e+06	6.19876e+06	7.2844e+06	6.91984e+06	6.25226e+06
A1L0T0	ILVBL_HUMAN	Acetolactate synthase-like protein (IlvB-like protein)	Belongs to the TPP enzyme family.	integral component of membrane; membrane; magnesium ion binding; thiamine pyrophosphate binding; transferase activity	Membrane; Single-pass membrane protein.	0	1	3.63924	-1.5	0.538416	29323.7	502.78	56207.1	51765.4	67966.4	64248.1	104336	111945	17823.4	99824.1	260895	44871.3	127860	32241.7	11525.8	1495.62
Q99584	S10AD_HUMAN	Protein S100-A13 (S100 calcium-binding protein A13)	Belongs to the S-100 family.; Contains 1 EF-hand domain.	cytoplasm; cytosol; extracellular space; extracellular vesicular exosome; mast cell granule; nucleus; perinuclear region of cytoplasm; calcium ion binding; copper ion binding; fibroblast growth factor binding; lipid binding; protein homodimerization activity; RAGE receptor binding; zinc ion binding; cytokine secretion; interleukin-1 alpha secretion; mast cell degranulation; positive regulation of…	Cytoplasm.; Secreted.	Plays a role in the export of proteins that lack a signal peptide and are secreted by an alternative pathway. Binds two calcium ions per subunit. Binds one copper ion. Binding of one copper ion does not interfere with calcium binding. Required for the copper-dependent stress-induced export of IL1A and FGF1. The calcium-free protein binds to lipid vesicles containing phosphatidylserine, but not to…	2	23.4694	-1.5	0.256502	173764	195520	136221	212897	1.43234e+06	98394.2	597371	294298	158403	179012	427146	114169	488208	158818	326159	476507
P30740	ILEU_HUMAN	Leukocyte elastase inhibitor (Monocyte/neutrophil elastase inhibitor, Peptidase inhibitor 2, Serpin B1)	Belongs to the serpin family. Ov-serpin subfamily.	cytoplasm; extracellular space; extracellular vesicular exosome; membrane; serine-type endopeptidase inhibitor activity; negative regulation of endopeptidase activity	Cytoplasm.; Cytoplasmic granule.	Regulates the activity of the neutrophil proteases elastase, cathepsin G, proteinase-3, chymase, chymotrypsin, and kallikrein-3. Also functions as a potent intracellular inhibitor of granzyme H.	1	2.90237	-1.5	0.218425	61345.8	63563	24915.1	55186.7	44340.4	147275	63936.7	113749	50772.1	23280.3	98019.5	85478.1	143548	49652.2	40410.8	61711.9
Q9H3G5	CPVL_HUMAN	Probable serine carboxypeptidase CPVL (Carboxypeptidase, vitellogenic-like, Vitellogenic carboxypeptidase-like protein)	Belongs to the peptidase S10 family.	extracellular vesicular exosome; serine-type carboxypeptidase activity	0	May be involved in the digestion of phagocytosed particles in the lysosome, participation in an inflammatory protease cascade, and trimming of peptides for antigen presentation.	3	6.09244	-1.5	0.445095	213265	200360	851833	254701	599628	31182.9	293743	245407	219270	230471	23760.7	605004	665793	343999	190258	280532
Q9NP79	VTA1_HUMAN	Vacuolar protein sorting-associated protein VTA1 homolog (Dopamine-responsive gene 1 protein, LYST-interacting protein 5, SKD1-binding protein 1)	Belongs to the VTA1 family.	cytosol; endosome membrane; extracellular vesicular exosome; endosomal transport; membrane organization; protein transport; viral life cycle; viral process	Cytoplasm.; Endosome membrane > Peripheral membrane protein.	Involved in the endosomal multivesicular bodies (MVB) pathway. MVBs contain intraluminal vesicles (ILVs) that are generated by invagination and scission from the limiting membrane of the endosome and mostly are delivered to lysosomes enabling degradation of membrane proteins, such as stimulated growth factor receptors, lysosomal enzymes and lipids. Thought to be a cofactor of VPS4A/B, which catal…	1	4.56026	-1.5	0.215149	27697.9	12787.4	45062.9	42163.9	57248.8	66647.2	58044.3	49989.1	1891.69	36361.4	63862.7	68707.4	96115.2	86290.1	43826.9	48510.6
Q9HB40	RISC_HUMAN	Retinoid-inducible serine carboxypeptidase (Serine carboxypeptidase 1)	Belongs to the peptidase S10 family.	cytosol; extracellular vesicular exosome; serine-type carboxypeptidase activity; negative regulation of blood pressure; positive regulation of vasodilation; retinoic acid metabolic process	Secreted.	May be involved in vascular wall and kidney homeostasis.	2	4.42478	-1.5	0.129084	88865.3	67967.2	175267	137147	238776	118116	606179	201111	74739	122173	51864.7	270807	472823	178767	176194	189969
P49961	ENTP1_HUMAN	Ectonucleoside triphosphate diphosphohydrolase 1 (Ecto-ATP diphosphohydrolase 1, Ecto-apyrase, Lymphoid cell activation antigen)	Belongs to the GDA1/CD39 NTPase family.	basal lamina; extracellular vesicular exosome; integral component of plasma membrane; membrane; plasma membrane; ATP binding; nucleoside-diphosphatase activity; nucleoside-triphosphatase activity; ATP catabolic process; blood coagulation; cell adhesion; G-protein coupled receptor signaling pathway; platelet activation; purine ribonucleoside diphosphate catabolic process	Membrane; Multi-pass membrane protein.	In the nervous system, could hydrolyze ATP and other nucleotides to regulate purinergic neurotransmission. Could also be implicated in the prevention of platelet aggregation by hydrolyzing platelet-activating ADP to AMP. Hydrolyzes ATP and ADP equally well.	1	2.54902	-1.5	0.272887	16569.4	8720.35	79332.2	18247.5	55423.1	12122.2	24503.2	16805.9	15445.5	7179.84	41756.3	14385.2	72909.9	35844	6324.29	38546.9
P50402	EMD_HUMAN	Emerin	Contains 1 LEM domain.	endoplasmic reticulum; integral component of membrane; membrane; microtubule; nuclear envelope; nuclear inner membrane; nuclear membrane; nuclear outer membrane; actin binding; beta-tubulin binding; cellular response to growth factor stimulus; mitotic cell cycle; mitotic nuclear envelope disassembly; mitotic nuclear envelope reassembly; muscle contraction; muscle organ development; negative regul…	Nucleus inner membrane; Single-pass membrane protein > Nucleoplasmic side. Nucleus outer membrane.	Stabilizes and promotes the formation of a nuclear actin cortical network. Stimulates actin polymerization in vitro by binding and stabilizing the pointed end of growing filaments. Inhibits beta-catenin activity by preventing its accumulation in the nucleus. Acts by influencing the nuclear accumulation of beta-catenin through a CRM1-dependent export pathway. Links centrosomes to the nuclear envel…	2	9.84252	-1.5	0.00835112	61599.9	19831.8	135468	72320.4	182996	82099.5	162611	64123.8	27043.2	117136	87612.4	110460	99187.9	84592.2	77241.4	70782.9
P62995	TRA2B_HUMAN	Transformer-2 protein homolog beta (Splicing factor, arginine/serine-rich 10, Transformer-2 protein homolog B)	Belongs to the splicing factor SR family.; Contains 1 RRM (RNA recognition motif) domain.	nucleus; mRNA binding; nucleotide binding; poly(A) RNA binding; mRNA splicing, via spliceosome; positive regulation of mRNA splicing, via spliceosome; regulation of alternative mRNA splicing, via spliceosome; RNA splicing, via transesterification reactions	Nucleus.	Sequence-specific RNA-binding protein which participates in the control of pre-mRNA splicing. Can either activate or suppress exon inclusion. Acts additively with RBMX to promote exon 7 inclusion of the survival motor neuron SMN2. Activates the splicing of MAPT/Tau exon 10. Alters pre-mRNA splicing patterns by antagonizing the effects of splicing regulators, like RBMX. Binds to the AG-rich SE2 do…	1	5.55556	-1.5	0.521739	36900.9	14678.8	45300.5	30536.4	47562.7	14445.9	34508.9	26453.1	26686.5	24079.7	680.717	103064	36206.5	76476.7	61701.8	46053.2
Q9Y365	PCTL_HUMAN	PCTP-like protein (Antigen NY-CO-28, START domain-containing protein 10, Serologically defined colon cancer antigen 28, StAR-related lipid transfer protein 10)	Contains 1 START domain.	cytosol; intercellular canaliculus; membrane; microvillus; lipid binding; bile acid secretion; positive regulation of peroxisome proliferator activated receptor signaling pathway	Cell projection; Cilium > Flagellum. Cytoplasm. Membrane.	May play metabolic roles in sperm maturation or fertilization (By similarity). Phospholipid transfer protein that preferentially selects lipid species containing a palmitoyl or stearoyl chain on the sn-1 and an unsaturated fatty acyl chain (18:1 or 18:2) on the sn-2 position. Able to transfer phosphatidylcholine (PC) and phosphatidyetanolamline (PE) between membranes.	1	5.49828	-1.5	0.0575706	20024.9	7107.33	56772.2	17132.8	77094.4	42551.6	55871.3	24884.8	7340.77	28407.7	24725.4	56369.8	51152.3	44803.1	16952.9	42389.5
O43681	ASNA_HUMAN	ATPase ASNA1 (Arsenical pump-driving ATPase, Arsenite-stimulated ATPase, Transmembrane domain recognition complex 40 kDa ATPase subunit, hARSA-I, hASNA-I)	Belongs to the arsA ATPase family.	cytoplasm; endoplasmic reticulum; extracellular vesicular exosome; nucleolus; nucleus; arsenite transmembrane transporter activity; ATP binding; ATPase activity; metal ion binding; transporter activity; inorganic anion transport; protein insertion into ER membrane; transport	Cytoplasm.; Endoplasmic reticulum. Nucleus > Nucleolus.	ATPase required for the post-translational delivery of tail-anchored (TA) proteins to the endoplasmic reticulum. Recognizes and selectively binds the transmembrane domain of TA proteins in the cytosol. This complex then targets to the endoplasmic reticulum by membrane-bound receptors, where the tail-anchored protein is released for insertion. This process is regulated by ATP binding and hydrolysi…	1	2.87356	-1.5	0.087116	57215.1	152872	157019	91164.1	135653	216335	230392	164637	47662.5	213310	202706	145004	320061	137041	60079	136348
P07099	HYEP_HUMAN	Epoxide hydrolase 1 (Epoxide hydratase, Microsomal epoxide hydrolase)	Belongs to the peptidase S33 family.	endoplasmic reticulum membrane; integral component of membrane; cis-stilbene-oxide hydrolase activity; epoxide hydrolase activity; aromatic compound catabolic process; response to organic cyclic compound; response to toxic substance	Microsome membrane; Single-pass type II membrane protein. Endoplasmic reticulum membrane > Single-pass type II membrane protein.	Biotransformation enzyme that catalyzes the hydrolysis of arene and aliphatic epoxides to less reactive and more water soluble dihydrodiols by the trans addition of water.	3	5.93407	-1.5	0.331465	366248	241300	452349	390933	364900	172095	1.05646e+06	994516	173495	2.34274e+06	1.57392e+06	305148	775758	230401	77053.3	297980
Q00341	VIGLN_HUMAN	Vigilin (High density lipoprotein-binding protein)	Contains 14 KH domains.	cytoplasm; high-density lipoprotein particle; nucleus; plasma membrane; lipid binding; poly(A) RNA binding; cholesterol metabolic process; lipid transport	Cytoplasm.; Nucleus.	Appears to play a role in cell sterol metabolism. It may function to protect cells from over-accumulation of cholesterol.	1	0.946372	-1.5	0.189703	43526	13642	123073	47120.9	137344	53539.1	106081	63162.6	3930.69	66133.7	81532	137266	135033	74347.7	53328.9	85510
Q15459	SF3A1_HUMAN	Splicing factor 3A subunit 1 (SF3a120, Spliceosome-associated protein 114)	Contains 2 SURP motif repeats.; Contains 1 ubiquitin-like domain.	catalytic step 2 spliceosome; nucleoplasm; spliceosomal complex; U2-type spliceosomal complex; poly(A) RNA binding; RNA binding; gene expression; mRNA 3'-splice site recognition; mRNA processing; mRNA splicing, via spliceosome; RNA splicing	Nucleus.	Subunit of the splicing factor SF3A required for 'A' complex assembly formed by the stable binding of U2 snRNP to the branchpoint sequence (BPS) in pre-mRNA. Sequence independent binding of SF3A/SF3B complex upstream of the branch site is essential, it may anchor U2 snRNP to the pre-mRNA. May also be involved in the assembly of the 'E' complex.	1	2.01765	-1.5	0.140529	3459.49	1317.43	4534.01	1878.78	7098.96	4107.56	7434.58	2743.94	901.989	1357.8	5006.36	2155.7	8792.47	7256.79	5826	3717.78
P02768	ALBU_HUMAN	Serum albumin	Belongs to the ALB/AFP/VDB family.; Contains 3 albumin domains.	basement membrane; blood microparticle; extracellular region; extracellular space; extracellular vesicular exosome; nucleus; platelet alpha granule lumen; protein complex; antioxidant activity; chaperone binding; copper ion binding; DNA binding; drug binding; fatty acid binding; pyridoxal phosphate binding; toxic substance binding; zinc ion binding; bile acid and bile salt transport; bile acid me…	Secreted.	Serum albumin, the main protein of plasma, has a good binding capacity for water, Ca(2+), Na(+), K(+), fatty acids, hormones, bilirubin and drugs. Its main function is the regulation of the colloidal osmotic pressure of blood. Major zinc transporter in plasma, typically binds about 80% of all plasma zinc.	34	41.0509	-1.5	0.159156	8.69983e+07	7.23396e+07	1.3431e+08	1.03044e+08	9.84673e+07	1.93183e+08	4.19031e+07	1.45359e+08	4.74781e+07	6.56312e+07	1.0397e+08	8.9429e+07	2.18608e+08	2.10484e+08	9.69295e+07	6.18169e+07
O14737	PDCD5_HUMAN	Programmed cell death protein 5 (TF-1 cell apoptosis-related protein 19)	Belongs to the PDCD5 family.	cytoplasm; extracellular vesicular exosome; nucleus; acetyltransferase activator activity; beta-tubulin binding; DNA binding; heparin binding; cellular response to transforming growth factor beta stimulus; negative regulation of cell proliferation; negative regulation of chaperone-mediated protein folding; positive regulation of apoptotic process; positive regulation of cysteine-type endopeptidas…	0	May function in the process of apoptosis.	1	8.8	-1.5	0.508034	25221.4	16684.7	123242	61581.7	110376	19415.7	121815	132297	15778	92621.3	2142.55	130577	60000.4	275128	149951	86561
Q9Y646	CBPQ_HUMAN	Carboxypeptidase Q (Lysosomal dipeptidase, Plasma glutamate carboxypeptidase)	Belongs to the peptidase M28 family.	cytoplasm; endoplasmic reticulum; extracellular space; extracellular vesicular exosome; Golgi apparatus; lysosome; carboxypeptidase activity; metal ion binding; metallodipeptidase activity; protein homodimerization activity; peptide catabolic process; proteolysis; thyroid hormone generation; tissue regeneration	Endoplasmic reticulum.; Golgi apparatus. Lysosome. Secreted.	Carboxypeptidase that may play an important role in the hydrolysis of circulating peptides. Catalyzes the hydrolysis of dipeptides with unsubstituted terminals into amino acids. May play a role in the liberation of thyroxine hormone from its thyroglobulin (Tg) precursor.	6	14.8305	-1.5	0.367472	3.70132e+06	1.27851e+06	2.94751e+06	3.08862e+06	2.57255e+06	707299	8.3935e+06	5.40858e+06	827073	785723	1.6505e+06	1.73497e+07	1.34889e+07	3.8823e+06	1.68257e+06	1.75042e+06
P02730	B3AT_HUMAN	Band 3 anion transport protein (Anion exchange protein 1, Solute carrier family 4 member 1)	Belongs to the anion exchanger (TC 2.A.31) family.	basolateral plasma membrane; blood microparticle; cortical cytoskeleton; extracellular vesicular exosome; integral component of membrane; integral component of plasma membrane; plasma membrane; Z disc; anion transmembrane transporter activity; anion:anion antiporter activity; ankyrin binding; bicarbonate transmembrane transporter activity; chloride transmembrane transporter activity; inorganic an…	Cell membrane; Multi-pass membrane protein. Basolateral cell membrane > Multi-pass membrane protein.	Functions both as a transporter that mediates electroneutral anion exchange across the cell membrane and as a structural protein. Major integral membrane glycoprotein of the erythrocyte membrane; required for normal flexibility and stability of the erythrocyte membrane and for normal erythrocyte shape via the interactions of its cytoplasmic domain with cytoskeletal proteins, glycolytic enzymes, a…	3	4.17124	-1.5	0.594712	79454.8	259634	78941.3	551137	100146	799892	34839.6	112120	747246	19341.8	149938	40286.4	124369	998595	132797	163175
P01008	ANT3_HUMAN	Antithrombin-III (Serpin C1)	Belongs to the serpin family.	blood microparticle; extracellular region; extracellular space; extracellular vesicular exosome; plasma membrane; heparin binding; protease binding; serine-type endopeptidase inhibitor activity; blood coagulation; negative regulation of endopeptidase activity; negative regulation of inflammatory response; regulation of blood coagulation, intrinsic pathway; response to nutrient	Secreted; Extracellular space.	Most important serine protease inhibitor in plasma that regulates the blood coagulation cascade. AT-III inhibits thrombin, matriptase-3/TMPRSS7, as well as factors IXa, Xa and XIa. Its inhibitory activity is greatly enhanced in the presence of heparin.	7	21.3362	-1.5	0.160657	468639	435000	633670	843307	605373	1.1811e+06	305230	837852	387742	331817	649907	580819	1.24606e+06	1.2284e+06	493360	457655
P27797	CALR_HUMAN	Calreticulin (CRP55, Calregulin, Endoplasmic reticulum resident protein 60, HACBP, grp60)	Belongs to the calreticulin family.	acrosomal vesicle; cell surface; cytoplasm; cytosol; endocytic vesicle lumen; endoplasmic reticulum; endoplasmic reticulum lumen; external side of plasma membrane; extracellular region; extracellular space; extracellular vesicular exosome; focal adhesion; Golgi apparatus; integral component of lumenal side of endoplasmic reticulum membrane; intracellular; membrane; MHC class I peptide loading com…	Endoplasmic reticulum lumen.; Cytoplasm > Cytosol. Secreted > Extracellular space > Extracellular matrix. Cell surface. Sarcoplasmic reticulum lumen.	Calcium-binding chaperone that promotes folding, oligomeric assembly and quality control in the endoplasmic reticulum (ER) via the calreticulin/calnexin cycle. This lectin interacts transiently with almost all of the monoglucosylated glycoproteins that are synthesized in the ER. Interacts with the DNA-binding domain of NR3C1 and mediates its nuclear export. Involved in maternal gene expression re…	9	29.976	-1.5	0.235829	2.50151e+06	1.04828e+06	3.02357e+06	3.24414e+06	7.27319e+06	1.74783e+06	5.58661e+06	1.93663e+07	787287	2.30028e+06	3.26534e+06	8.84349e+06	1.68947e+07	3.58623e+06	1.9813e+06	4.854e+06
P34913	HYES_HUMAN	Bifunctional epoxide hydrolase 2	Belongs to the AB hydrolase superfamily. Epoxide hydrolase family.	cytoplasm; cytosol; extracellular vesicular exosome; peroxisome; 10-hydroxy-9-(phosphonooxy)octadecanoate phosphatase activity; epoxide hydrolase activity; lipid phosphatase activity; magnesium ion binding; phosphatase activity; protein homodimerization activity; receptor binding; toxic substance binding; arachidonic acid metabolic process; cellular calcium ion homeostasis; cholesterol homeostasi…	Cytoplasm.; Peroxisome.	Bifunctional enzyme. The C-terminal domain has epoxide hydrolase activity and acts on epoxides (alkene oxides, oxiranes) and arene oxides. Plays a role in xenobiotic metabolism by degrading potentially toxic epoxides. Also determines steady-state levels of physiological mediators. The N-terminal domain has lipid phosphatase activity, with the highest activity towards threo-9,10-phosphonooxy-hydro…	2	2.88288	-1.5	0.150436	38391.1	48807.9	77033.4	41780.7	190597	136703	216869	213245	55801.4	195005	35736.9	75047.7	194199	125833	90969.8	97326.1
Q14554	PDIA5_HUMAN	Protein disulfide-isomerase A5 (Protein disulfide isomerase-related protein)	Belongs to the protein disulfide isomerase family.; Contains 3 thioredoxin domains.	endoplasmic reticulum; endoplasmic reticulum lumen; endoplasmic reticulum membrane; oxidoreductase activity; protein disulfide isomerase activity; activation of signaling protein activity involved in unfolded protein response; cell redox homeostasis; cellular protein metabolic process; endoplasmic reticulum unfolded protein response; oxidation-reduction process; protein folding; response to endop…	Endoplasmic reticulum lumen.	0	2	3.85356	-1.5	0.0915292	106957	53975.4	222462	122770	195299	179225	284049	354717	46869.9	107420	342281	367628	556548	151084	56795.1	162009
P35237	SPB6_HUMAN	Serpin B6 (Cytoplasmic antiproteinase, Peptidase inhibitor 6, Placental thrombin inhibitor)	Belongs to the serpin family. Ov-serpin subfamily.	cytoplasm; cytosol; extracellular space; extracellular vesicular exosome; protein complex; protease binding; serine-type endopeptidase inhibitor activity; cellular response to osmotic stress; negative regulation of endopeptidase activity; sensory perception of sound	Cytoplasm.	May be involved in the regulation of serine proteinases present in the brain or extravasated from the blood (By similarity). Inhibitor of cathepsin G, kallikrein-8 and thrombin. May play an important role in the inner ear in the protection against leakage of lysosomal content during stress and loss of this protection results in cell death and sensorineural hearing loss.	5	18.883	-1.5	0.271395	226730	131409	495400	438853	960329	1.37126e+06	702998	1.01425e+06	259032	72281.5	1.42432e+06	683188	1.43443e+06	851081	442521	558608
Q9UHL4	DPP2_HUMAN	Dipeptidyl peptidase 2 (Dipeptidyl aminopeptidase II, Dipeptidyl peptidase 7, Dipeptidyl peptidase II, Quiescent cell proline dipeptidase)	Belongs to the peptidase S28 family.	cytoplasmic membrane-bounded vesicle; cytosol; extracellular vesicular exosome; Golgi apparatus; intracellular membrane-bounded organelle; lysosome; dipeptidyl-peptidase activity; serine-type peptidase activity	Lysosome.; Cytoplasmic vesicle. Secreted.	Plays an important role in the degradation of some oligopeptides.	1	2.23577	-1.5	0.121273	78302.9	21673.3	182896	91875.9	193522	63977.2	260508	83079.1	31271.8	172124	171255	78410.6	347320	47468.9	96035.9	60521.2
Q9UKU7	ACAD8_HUMAN	Isobutyryl-CoA dehydrogenase, mitochondrial (Activator-recruited cofactor 42 kDa component, Acyl-CoA dehydrogenase family member 8)	Belongs to the acyl-CoA dehydrogenase family.	mitochondrial matrix; acyl-CoA dehydrogenase activity; flavin adenine dinucleotide binding; branched-chain amino acid catabolic process; cellular nitrogen compound metabolic process; lipid metabolic process; regulation of transcription, DNA-templated; small molecule metabolic process; transcription, DNA-templated; valine catabolic process	Mitochondrion.	Has very high activity toward isobutyryl-CoA. Is an isobutyryl-CoA dehydrogenase that functions in valine catabolism. Plays a role in transcriptional coactivation within the ARC complex.	1	3.13253	-1.5	0.0638319	22799.5	9279.43	51050.5	47151.1	47046.2	44883.3	73503.7	100971	14100.7	24068.6	82187.6	35062.6	104010	32360.2	48856.4	48161.4
P02787	TRFE_HUMAN	Serotransferrin (Beta-1 metal-binding globulin, Siderophilin)	Belongs to the transferrin family.; Contains 2 transferrin-like domains.	apical plasma membrane; basal part of cell; basal plasma membrane; blood microparticle; cell surface; coated pit; cytoplasmic membrane-bounded vesicle; early endosome; endocytic vesicle; endosome membrane; extracellular region; extracellular space; extracellular vesicular exosome; late endosome; perinuclear region of cytoplasm; recycling endosome; secretory granule lumen; vesicle; ferric iron bin…	Secreted.	Transferrins are iron binding transport proteins which can bind two Fe(3+) ions in association with the binding of an anion, usually bicarbonate. It is responsible for the transport of iron from sites of absorption and heme degradation to those of storage and utilization. Serum transferrin may also have a further role in stimulating cell proliferation.	27	35.9599	-1.5	0.133347	1.10454e+07	7.32732e+06	1.32926e+07	1.57796e+07	1.52507e+07	2.0746e+07	5.82269e+06	1.92029e+07	6.40325e+06	7.64063e+06	1.33667e+07	1.5335e+07	2.84875e+07	1.70178e+07	1.46573e+07	8.27992e+06
P23083	HV103_HUMAN	Ig heavy chain V-I region V35	Contains 1 Ig-like (immunoglobulin-like) domain.	extracellular region; antigen binding; immune response	0	0	1	10.2564	-1.5	0.454024	46322.8	96107.1	11444.7	99430.9	101004	64289.5	24836.2	98274	8755.36	61402.6	45572.8	59968.4	188836	125603	15099.8	154303
Q6YP21	KAT3_HUMAN	Kynurenine--oxoglutarate transaminase 3 (Cysteine-S-conjugate beta-lyase 2, Kynurenine aminotransferase III, Kynurenine--glyoxylate transaminase, Kynurenine--oxoglutarate transaminase III)	Belongs to the class-I pyridoxal-phosphate-dependent aminotransferase family.	mitochondrion; cysteine-S-conjugate beta-lyase activity; kynurenine-glyoxylate transaminase activity; kynurenine-oxoglutarate transaminase activity; poly(A) RNA binding; pyridoxal phosphate binding; 2-oxoglutarate metabolic process; biosynthetic process; cellular amino acid metabolic process; cellular nitrogen compound metabolic process; kynurenine metabolic process; L-kynurenine metabolic proces…	0	Catalyzes the irreversible transamination of the L-tryptophan metabolite L-kynurenine to form kynurenic acid (KA). May catalyze the beta-elimination of S-conjugates and Se-conjugates of L-(seleno)cysteine, resulting in the cleavage of the C-S or C-Se bond (By similarity). Has transaminase activity towards L-kynurenine, tryptophan, phenylalanine, serine, cysteine, methionine, histidine, glutamine …	1	2.64317	-1.5	0.0451971	11677.7	5964.13	51101.8	20893.8	28653	50930.3	47773.2	24467.7	13280.7	21155.9	20271.5	39224.4	39025.3	20903.5	22828.4	30849.2
P05165	PCCA_HUMAN	Propionyl-CoA carboxylase alpha chain, mitochondrial (Propanoyl-CoA:carbon dioxide ligase subunit alpha)	Contains 1 ATP-grasp domain.; Contains 1 biotin carboxylation domain.; Contains 1 biotinyl-binding domain.	cytosol; mitochondrial matrix; ATP binding; biotin binding; biotin carboxylase activity; enzyme binding; metal ion binding; propionyl-CoA carboxylase activity; biotin metabolic process; cellular lipid metabolic process; fatty acid beta-oxidation; short-chain fatty acid catabolic process; small molecule metabolic process; vitamin metabolic process; water-soluble vitamin metabolic process	Mitochondrion matrix.	0	1	1.51099	-1.5	0.243866	18564.1	83080.8	36928.9	22618.1	29134.6	36952.3	42105.8	49005.5	13384.7	78004.6	52038.9	43184.4	69460.4	24407.7	27599.7	26927.1
Q9Y2B0	CNPY2_HUMAN	Protein canopy homolog 2 (MIR-interacting saposin-like protein, Putative secreted protein Zsig9, Transmembrane protein 4)	Belongs to the canopy family.; Contains 1 saposin B-type domain.	endoplasmic reticulum; integral component of plasma membrane; negative regulation of gene expression; positive regulation of low-density lipoprotein particle receptor biosynthetic process; regulation of low-density lipoprotein particle clearance	Endoplasmic reticulum.	Positive regulator of neurite outgrowth by stabilizing myosin regulatory light chain (MRLC). It prevents MIR-mediated MRLC ubiquitination and its subsequent proteasomal degradation.	2	17.5824	-1.4	0.112309	24184.6	32302.8	105995	60815.9	75438.4	68144	166539	178107	25245.5	96767.6	226841	82748.8	159522	76343.4	31730.5	46607.7
P11182	ODB2_HUMAN	Patients with primary biliary cirrhosis (PBC) show autoantibodies against the E2 component of branched-chain alpha-keto acid dehydrogenase complex. PBC is a chronic, progressive cholestatic liver disease characterized by the presence of antimitochondrial autoantibodies in patients serum. It manifests with inflammatory obliteration of intra-hepatic bile duct, leading to liver cell damage and cirrh…	Belongs to the 2-oxoacid dehydrogenase family.; Contains 1 lipoyl-binding domain.	mitochondrial alpha-ketoglutarate dehydrogenase complex; mitochondrial matrix; mitochondrial nucleoid; mitochondrion; dihydrolipoyllysine-residue (2-methylpropanoyl)transferase activity; ubiquitin protein ligase binding; branched-chain amino acid catabolic process; cellular nitrogen compound metabolic process; small molecule metabolic process	Mitochondrion matrix.	The branched-chain alpha-keto dehydrogenase complex catalyzes the overall conversion of alpha-keto acids to acyl-CoA and CO(2). It contains multiple copies of three enzymatic components: branched-chain alpha-keto acid decarboxylase (E1), lipoamide acyltransferase (E2) and lipoamide dehydrogenase (E3). Within this complex, the catalytic function of this enzyme is to accept, and to transfer to coen…	1	3.52697	-1.4	0.0615286	16269	11496.2	53707.7	37668.7	49867	67754.1	108825	47084.1	9495.95	86838.7	45962	63497.5	107518	34601.9	34482.5	23111.8
Q9UBQ7	GRHPR_HUMAN	Glyoxylate reductase/hydroxypyruvate reductase	Belongs to the D-isomer specific 2-hydroxyacid dehydrogenase family.	cytoplasm; cytosol; extracellular vesicular exosome; peroxisomal matrix; carboxylic acid binding; glycerate dehydrogenase activity; glyoxylate reductase (NADP) activity; hydroxypyruvate reductase activity; NAD binding; NADPH binding; protein homodimerization activity; cellular nitrogen compound metabolic process; dicarboxylic acid metabolic process; excretion; glyoxylate metabolic process; metabo…	0	Enzyme with hydroxy-pyruvate reductase, glyoxylate reductase and D-glycerate dehydrogenase enzymatic activities. Reduces hydroxypyruvate to D-glycerate, glyoxylate to glycolate oxidizes D-glycerate to hydroxypyruvate.	2	8.23171	-1.4	0.0566218	87939.1	41857.4	179177	144148	225940	144597	291340	121629	63059.2	291547	237884	111990	142942	113552	191299	83238.4
P40121	CAPG_HUMAN	Macrophage-capping protein (Actin regulatory protein CAP-G)	Belongs to the villin/gelsolin family.; Contains 3 gelsolin-like repeats.	extracellular vesicular exosome; F-actin capping protein complex; melanosome; nucleus; barbed-end actin filament capping; cell projection assembly; protein complex assembly	Cytoplasm.; Nucleus. Melanosome.	Calcium-sensitive protein which reversibly blocks the barbed ends of actin filaments but does not sever preformed actin filaments. May play an important role in macrophage function. May play a role in regulating cytoplasmic and/or nuclear structures through potential interactions with actin. May bind DNA.	5	21.5517	-1.4	0.316879	256364	181864	548106	680025	1.20886e+06	1.45979e+06	673475	799629	395109	1.1749e+06	91321.5	681994	1.63708e+06	739525	782488	696935
Q92520	FAM3C_HUMAN	Protein FAM3C (Interleukin-like EMT inducer)	Belongs to the FAM3 family.	cytoplasmic membrane-bounded vesicle; extracellular region; extracellular vesicular exosome; Golgi apparatus; cytokine activity; multicellular organismal development	Secreted.; Cytoplasmic vesicle.	May be involved in retinal laminar formation. Promotes epithelial to mesenchymal transition.	1	5.72687	-1.4	0.0794487	27454.9	18596.1	142636	31772.5	92551.8	72605.8	110043	50241.1	15264.4	67256.9	144727	86515.4	90804.2	47183.6	32304	58251.1
Q9Y5P6	GMPPB_HUMAN	Mannose-1-phosphate guanyltransferase beta (GDP-mannose pyrophosphorylase B, GTP-mannose-1-phosphate guanylyltransferase beta)	Belongs to the transferase hexapeptide repeat family.	cytoplasm; extracellular vesicular exosome; mitochondrion; GTP binding; mannose-1-phosphate guanylyltransferase activity; cellular protein metabolic process; dolichol-linked oligosaccharide biosynthetic process; GDP-mannose biosynthetic process; post-translational protein modification; protein N-linked glycosylation via asparagine	Cytoplasm.	0	1	3.33333	-1.4	0.298954	8991.78	9638.06	9675.31	12380.1	43781.8	16101.9	40790	54225.3	8162.1	15894.2	23892.1	54146.5	66076.5	4213.1	16150.1	25946.2
Q9NYU2	UGGG1_HUMAN	UDP-glucose:glycoprotein glucosyltransferase 1 (UDP--Glc:glycoprotein glucosyltransferase, UDP-glucose ceramide glucosyltransferase-like 1)	Belongs to the glycosyltransferase 8 family.	endoplasmic reticulum; endoplasmic reticulum lumen; endoplasmic reticulum-Golgi intermediate compartment; extracellular vesicular exosome; UDP-glucose:glycoprotein glucosyltransferase activity; unfolded protein binding; 'de novo' posttranslational protein folding; cellular protein metabolic process; post-translational protein modification; protein folding; protein N-linked glycosylation via aspar…	Endoplasmic reticulum lumen.; Endoplasmic reticulum-Golgi intermediate compartment.	Recognizes glycoproteins with minor folding defects. Reglucosylates single N-glycans near the misfolded part of the protein, thus providing quality control for protein folding in the endoplasmic reticulum. Reglucosylated proteins are recognized by calreticulin for recycling to the endoplasmic reticulum and refolding or degradation.	5	3.7299	-1.4	0.11265	297492	161537	282296	240828	261815	194519	250432	606815	66908.5	314761	421195	394771	729105	300569	163511	246023
P47914	RL29_HUMAN	60S ribosomal protein L29 (Cell surface heparin-binding protein HIP)	Belongs to the ribosomal protein L29e family.	cytosol; cytosolic large ribosomal subunit; membrane; heparin binding; poly(A) RNA binding; RNA binding; structural constituent of ribosome; cellular protein metabolic process; embryo implantation; gene expression; nuclear-transcribed mRNA catabolic process, nonsense-mediated decay; SRP-dependent cotranslational protein targeting to membrane; translation; translational elongation; translational i…	0	0	1	9.43396	-1.4	0.204922	39145.8	30070.8	209962	26505.2	140074	39621.2	86336.8	64987.5	35335.4	62027.7	160317	53493	117353	50168.9	87892.5	25895
P05090	APOD_HUMAN	Apolipoprotein D	Belongs to the calycin superfamily. Lipocalin family.	cytosolic ribosome; dendrite; endoplasmic reticulum; extracellular region; extracellular space; extracellular vesicular exosome; neuronal cell body; perinuclear region of cytoplasm; cholesterol binding; lipid transporter activity; aging; angiogenesis; brain development; glucose metabolic process; lipid metabolic process; lipid transport; negative regulation of cytokine production involved in infl…	Secreted.	APOD occurs in the macromolecular complex with lecithin-cholesterol acyltransferase. It is probably involved in the transport and binding of bilin. Appears to be able to transport a variety of ligands in a number of different contexts.	1	5.82011	-1.4	0.200446	11898.6	8340.26	23423.4	26329.4	24893.6	20731.6	19427.6	10702.1	13815.9	28485.5	18574.1	6899.74	48786.9	12485.4	20305.5	13125.7
Q9HCC0	MCCB_HUMAN	Methylcrotonoyl-CoA carboxylase beta chain, mitochondrial (3-methylcrotonyl-CoA carboxylase 2, 3-methylcrotonyl-CoA carboxylase non-biotin-containing subunit, 3-methylcrotonyl-CoA:carbon dioxide ligase subunit beta)	Belongs to the AccD/PCCB family.; Contains 1 carboxyltransferase domain.	cytosol; mitochondrial matrix; mitochondrion; ATP binding; methylcrotonoyl-CoA carboxylase activity; biotin metabolic process; branched-chain amino acid catabolic process; cellular nitrogen compound metabolic process; coenzyme A metabolic process; leucine catabolic process; small molecule metabolic process; vitamin metabolic process; water-soluble vitamin metabolic process	Mitochondrion matrix.	Carboxyltransferase subunit of the 3-methylcrotonyl-CoA carboxylase, an enzyme that catalyzes the conversion of 3-methylcrotonyl-CoA to 3-methylglutaconyl-CoA, a critical step for leucine and isovaleric acid catabolism.	8	17.9396	-1.4	0.209623	312551	79441.7	314836	377667	258419	702433	2.2414e+06	474261	108628	493807	1.25327e+06	362322	771696	448953	311793	272157
P0C0L4	CO4A_HUMAN	Complement C4-A (Acidic complement C4, C3 and PZP-like alpha-2-macroglobulin domain-containing protein 2) [Cleaved into: Complement C4 beta chain; Complement C4-A alpha chain; C4a anaphylatoxin; C4b-A; C4d-A; Complement C4 gamma chain]	Contains 1 anaphylatoxin-like domain.; Contains 1 NTR domain.	blood microparticle; extracellular region; extracellular vesicular exosome; plasma membrane; complement component C1q binding; endopeptidase inhibitor activity; complement activation; complement activation, classical pathway; inflammatory response; innate immune response; positive regulation of apoptotic cell clearance; regulation of complement activation	Secreted.	Non-enzymatic component of C3 and C5 convertases and thus essential for the propagation of the classical complement pathway. Covalently binds to immunoglobulins and immune complexes and enhances the solubilization of immune aggregates and the clearance of IC through CR1 on erythrocytes. C4A isotype is responsible for effective binding to form amide bonds with immune aggregates or protein antigens…	1	0.688073	-1.4	0.646322	2292.78	20980.9	5079.66	21598.4	19280	13886.5	2099.99	55741.9	29038	9061.44	3056.5	961.336	23465.7	71536.3	31320.9	5205.16
P13667	PDIA4_HUMAN	Protein disulfide-isomerase A4 (Endoplasmic reticulum resident protein 70, Endoplasmic reticulum resident protein 72)	Belongs to the protein disulfide isomerase family.; Contains 3 thioredoxin domains.	cell surface; endoplasmic reticulum; endoplasmic reticulum lumen; melanosome; poly(A) RNA binding; protein disulfide isomerase activity; cell redox homeostasis; chaperone-mediated protein folding; protein folding; protein secretion; response to endoplasmic reticulum stress	Endoplasmic reticulum lumen.; Melanosome.	0	18	31.4729	-1.4	0.266387	2.84658e+06	1.04605e+06	5.76808e+06	2.81643e+06	9.69337e+06	3.22253e+06	6.01451e+06	2.3648e+07	744949	5.42893e+06	7.55642e+06	8.31422e+06	2.2601e+07	3.9685e+06	2.33858e+06	5.18803e+06
Q9BSH5	HDHD3_HUMAN	Haloacid dehalogenase-like hydrolase domain-containing protein 3	Belongs to the HAD-like hydrolase superfamily.	mitochondrion; hydrolase activity	0	0	1	6.3745	-1.4	0.165328	21578.9	4958.36	63480.6	31909.1	46154.8	131860	139568	49663.4	15685.6	54498.3	60317.4	50335.5	99654.6	28738	32799.9	49128
P19652	A1AG2_HUMAN	Alpha-1-acid glycoprotein 2 (Orosomucoid-2)	Belongs to the calycin superfamily. Lipocalin family.	blood microparticle; extracellular space; extracellular vesicular exosome; acute-phase response; regulation of immune system process; transport	Secreted.	Functions as transport protein in the blood stream. Binds various hydrophobic ligands in the interior of its beta-barrel domain. Also binds synthetic drugs and influences their distribution and availability. Appears to function in modulating the activity of the immune system during the acute-phase reaction.	2	4.97512	-1.4	0.199996	204699	200888	303441	280856	261418	155949	195124	180181	125357	410640	281120	254332	506101	225739	204102	77356
Q9NRP0	OSTC_HUMAN	Oligosaccharyltransferase complex subunit OSTC (Hydrophobic protein HSF-28)	Belongs to the OSTC family.	integral component of membrane; oligosaccharyltransferase complex; protein N-linked glycosylation via asparagine	Membrane; Multi-pass membrane protein.	0	1	8.05369	-1.4	0.0661202	108001	39757	258925	115455	336753	109460	254586	180143	40491.3	147467	170511	278881	357944	240305	73161.8	161410
P14923	PLAK_HUMAN	Junction plakoglobin (Catenin gamma, Desmoplakin III, Desmoplakin-3)	Belongs to the beta-catenin family.; Contains 12 ARM repeats.	actin cytoskeleton; apicolateral plasma membrane; catenin complex; cell-cell adherens junction; cell-cell junction; cytoplasm; cytoplasmic side of plasma membrane; cytoskeleton; cytosol; desmosome; extracellular vesicular exosome; fascia adherens; focal adhesion; gamma-catenin-TCF7L2 complex; intercalated disc; intermediate filament; lateral plasma membrane; nucleus; plasma membrane; protein-DNA …	Cell junction; Adherens junction. Cell junction > Desmosome. Cytoplasm > Cytoskeleton. Membrane > Peripheral membrane protein.	Common junctional plaque protein. The membrane-associated plaques are architectural elements in an important strategic position to influence the arrangement and function of both the cytoskeleton and the cells within the tissue. The presence of plakoglobin in both the desmosomes and in the intermediate junctions suggests that it plays a central role in the structure and function of submembranous p…	6	11.2752	-1.4	0.247306	233124	547826	271842	189405	405334	428173	311967	254510	85369.8	589579	501252	607033	503595	236243	291629	230245
P16219	ACADS_HUMAN	Short-chain specific acyl-CoA dehydrogenase, mitochondrial (Butyryl-CoA dehydrogenase)	Belongs to the acyl-CoA dehydrogenase family.	mitochondrial matrix; mitochondrial membrane; mitochondrion; nucleus; acyl-CoA dehydrogenase activity; butyryl-CoA dehydrogenase activity; fatty-acyl-CoA binding; flavin adenine dinucleotide binding; butyrate catabolic process; cellular lipid metabolic process; fatty acid beta-oxidation; fatty acid beta-oxidation using acyl-CoA dehydrogenase; protein homotetramerization; response to glucocorticoi…	Mitochondrion matrix.	0	2	5.58252	-1.4	0.19562	20561	23844.3	83921.5	37714.6	101065	184128	197074	124954	33143.5	260333	59689.5	82782.3	86187.8	62305.5	70590.9	60251
Q13200	PSMD2_HUMAN	26S proteasome non-ATPase regulatory subunit 2 (26S proteasome regulatory subunit RPN1, 26S proteasome regulatory subunit S2, 26S proteasome subunit p97, Protein 55.11, Tumor necrosis factor type 1 receptor-associated protein 2)	Belongs to the proteasome subunit S2 family.; Contains 7 PC repeats.	cytosol; extracellular vesicular exosome; membrane; nucleoplasm; proteasome accessory complex; proteasome complex; proteasome regulatory particle; enzyme regulator activity; anaphase-promoting complex-dependent proteasomal ubiquitin-dependent protein catabolic process; antigen processing and presentation of exogenous peptide antigen via MHC class I; antigen processing and presentation of exogenou…	0	Acts as a regulatory subunit of the 26 proteasome which is involved in the ATP-dependent degradation of ubiquitinated proteins.; Binds to the intracellular domain of tumor necrosis factor type 1 receptor. The binding domain of TRAP1 and TRAP2 resides outside the death domain of TNFR1.	3	4.29515	-1.4	0.192812	100821	231124	542491	127151	259730	160263	272721	166766	77681.1	421148	334452	253322	333808	185337	177943	137850
P27824	CALX_HUMAN	Calnexin (IP90, Major histocompatibility complex class I antigen-binding protein p88, p90)	Belongs to the calreticulin family.	axon; dendrite cytoplasm; dendritic spine; endoplasmic reticulum; endoplasmic reticulum lumen; endoplasmic reticulum membrane; ER-mitochondrion membrane contact site; extracellular vesicular exosome; integral component of lumenal side of endoplasmic reticulum membrane; melanosome; membrane; neuronal cell body; protein complex; ribosome; rough endoplasmic reticulum; smooth endoplasmic reticulum; c…	Endoplasmic reticulum membrane; Single-pass type I membrane protein. Endoplasmic reticulum. Melanosome.	Calcium-binding protein that interacts with newly synthesized glycoproteins in the endoplasmic reticulum. It may act in assisting protein assembly and/or in the retention within the ER of unassembled protein subunits. It seems to play a major role in the quality control apparatus of the ER by the retention of incorrectly folded proteins. Associated with partial T-cell antigen receptor complexes t…	7	13.3446	-1.4	0.136012	703820	397466	1.06662e+06	771155	1735121	864772	2.80525e+06	2.07728e+06	269551	910792	3.46014e+06	2.19826e+06	2.75892e+06	1.11017e+06	483800	1.01847e+06
Q9H074	PAIP1_HUMAN	Polyadenylate-binding protein-interacting protein 1	Contains 1 MIF4G domain.	cytoplasm; cytosol; RNA binding; translation activator activity; gene expression; mRNA stabilization; nuclear-transcribed mRNA catabolic process, deadenylation-dependent decay; nuclear-transcribed mRNA poly(A) tail shortening; positive regulation of translation; translational initiation	Cytoplasm.	Acts as a coactivator in the regulation of translation initiation of poly(A)-containing mRNAs. Its stimulatory activity on translation is mediated via its action on PABPC1. Competes with PAIP2 for binding to PABPC1. Its association with EIF4A and PABPC1 may potentiate contacts between mRNA termini. May also be involved in translationally coupled mRNA turnover. Implicated with other RNA-binding pr…	1	2.50522	-1.4	0.514945	52552.8	32062.3	26901.7	1963.05	32152.4	17346.5	36457.8	13257.6	1442.51	15518.3	37973.7	43420.8	37908.1	34473	28247.8	24945.2
Q05707	COEA1_HUMAN	Collagen alpha-1(XIV) chain (Undulin)	Belongs to the fibril-associated collagens with interrupted helices (FACIT) family.; Contains 4 collagen-like domains.; Contains 8 fibronectin type-III domains.; Contains 1 laminin G-like domain.; Contains 2 VWFA domains.	collagen trimer; collagen type XIV trimer; endoplasmic reticulum lumen; extracellular region; extracellular space; extracellular vesicular exosome; interstitial matrix; proteinaceous extracellular matrix; collagen binding; extracellular matrix structural constituent; poly(A) RNA binding; protein binding, bridging; collagen catabolic process; collagen fibril organization; extracellular matrix disa…	Secreted; Extracellular space > Extracellular matrix.	Plays an adhesive role by integrating collagen bundles. It is probably associated with the surface of interstitial collagen fibrils via COL1. The COL2 domain may then serve as a rigid arm which sticks out from the fibril and protrudes the large N-terminal globular domain into the extracellular space, where it might interact with other matrix molecules or cell surface receptors (By similarity).	17	11.971	-1.4	0.621384	561295	2.93493e+06	1.61469e+06	911265	1.57871e+06	1.27405e+06	4.05201e+06	4.48608e+06	2.25668e+06	260698	372324	6.52894e+06	1.55465e+07	6.88356e+06	190883	4.34659e+06
P02750	A2GL_HUMAN	Leucine-rich alpha-2-glycoprotein	Contains 8 LRR (leucine-rich) repeats.; Contains 1 LRRCT domain.	extracellular region; extracellular space; extracellular vesicular exosome; membrane; brown fat cell differentiation; positive regulation of angiogenesis; positive regulation of endothelial cell proliferation; positive regulation of transforming growth factor beta receptor signaling pathway	Secreted.	0	2	5.76369	-1.4	0.262748	90853.4	124482	106600	101142	106110	111254	78415	169895	23079.9	66384.9	176561	106888	420980	179780	112590	112331
P15880	RS2_HUMAN	40S ribosomal protein S2 (40S ribosomal protein S4, Protein LLRep3)	Belongs to the ribosomal protein S5P family.; Contains 1 S5 DRBM domain.	cytoplasm; cytosol; cytosolic small ribosomal subunit; extracellular vesicular exosome; focal adhesion; membrane; nucleoplasm; nucleus; enzyme binding; fibroblast growth factor binding; mRNA binding; poly(A) RNA binding; structural constituent of ribosome; cellular protein metabolic process; gene expression; nuclear-transcribed mRNA catabolic process, nonsense-mediated decay; positive regulation …	0	0	3	11.2628	-1.4	0.115583	243883	117788	695215	259507	746469	234209	711018	360704	102765	755062	638821	343928	652122	276378	551305	200586
P30101	PDIA3_HUMAN	Protein disulfide-isomerase A3 (58 kDa glucose-regulated protein, 58 kDa microsomal protein, Disulfide isomerase ER-60, Endoplasmic reticulum resident protein 57, Endoplasmic reticulum resident protein 60)	Belongs to the protein disulfide isomerase family.; Contains 2 thioredoxin domains.	cell surface; endoplasmic reticulum; endoplasmic reticulum lumen; extracellular vesicular exosome; focal adhesion; melanosome; nucleus; smooth endoplasmic reticulum; cysteine-type endopeptidase activity; phospholipase C activity; poly(A) RNA binding; protein disulfide isomerase activity; antigen processing and presentation of exogenous peptide antigen via MHC class I; antigen processing and prese…	Endoplasmic reticulum.; Endoplasmic reticulum lumen. Melanosome.	0	22	34.2574	-1.4	0.268082	1.1535e+07	4.21e+06	2.55374e+07	1.27709e+07	3.45053e+07	7.29565e+06	2.42255e+07	6.0109e+07	3.37025e+06	1.84053e+07	3.96672e+07	2.81304e+07	7.20646e+07	1.61648e+07	6.94983e+06	1.51811e+07
P27105	STOM_HUMAN	Erythrocyte band 7 integral membrane protein (Protein 7.2b, Stomatin)	Belongs to the band 7/mec-2 family.	blood microparticle; cytoplasm; cytoskeleton; extracellular space; extracellular vesicular exosome; integral component of plasma membrane; melanosome; membrane; membrane raft; vesicle; protein homooligomerization; regulation of acid-sensing ion channel activity	Cell membrane; Peripheral membrane protein > Cytoplasmic side. Cell membrane > Lipid-anchor > Cytoplasmic side. Melanosome. Cytoplasmic vesicle.	Regulates ion channel activity and transmembrane ion transport. Regulates ASIC2 and ASIC3 channel activity.	4	20.4861	-1.4	0.288582	109904	98773.4	194290	221512	207961	321750	211955	225550	200049	77065.6	83716.1	275242	595004	457383	129104	176251
O00567	NOP56_HUMAN	Nucleolar protein 56 (Nucleolar protein 5A)	Belongs to the NOP5/NOP56 family.; Contains 1 Nop domain.	box C/D snoRNP complex; cytoplasm; membrane; nucleolus; nucleoplasm; pre-snoRNP complex; small nucleolar ribonucleoprotein complex; poly(A) RNA binding; RNA binding; snoRNA binding; rRNA modification; rRNA processing	Nucleus; Nucleolus. Cytoplasm. Nucleus > Nucleoplasm.	Involved in the early to middle stages of 60S ribosomal subunit biogenesis. Core component of box C/D small nucleolar ribonucleoprotein (snoRNP) particles. Required for the biogenesis of box C/D snoRNAs such U3, U8 and U14 snoRNAs.	1	2.18855	-1.4	0.460035	18286.4	32139.6	26705.3	14387.3	35113.4	65557.1	32235.5	27577.2	1087.01	38512.4	79630.4	59972.9	45363.7	62243.9	54836	22798.3
P00505	AATM_HUMAN	Aspartate aminotransferase, mitochondrial (Fatty acid-binding protein, Glutamate oxaloacetate transaminase 2, Kynurenine aminotransferase 4, Kynurenine aminotransferase IV, Kynurenine--oxoglutarate transaminase 4, Kynurenine--oxoglutarate transaminase IV, Plasma membrane-associated fatty acid-binding protein, Transaminase A)	Belongs to the class-I pyridoxal-phosphate-dependent aminotransferase family.	extracellular vesicular exosome; mitochondrial inner membrane; mitochondrial matrix; mitochondrion; plasma membrane; kynurenine-oxoglutarate transaminase activity; L-aspartate:2-oxoglutarate aminotransferase activity; L-phenylalanine:2-oxoglutarate aminotransferase activity; poly(A) RNA binding; pyridoxal phosphate binding; 2-oxoglutarate metabolic process; 4-hydroxyproline catabolic process; asp…	Mitochondrion matrix.; Cell membrane.	Catalyzes the irreversible transamination of the L-tryptophan metabolite L-kynurenine to form kynurenic acid (KA). Plays a key role in amino acid metabolism. Important for metabolite exchange between mitochondria and cytosol. Facilitates cellular uptake of long-chain free fatty acids.	6	14.6512	-1.4	0.14057	465072	193732	987789	817783	1.10359e+06	2.85266e+06	2.36857e+06	1.16259e+06	341058	980879	3.16635e+06	1.00501e+06	2.06758e+06	775033	809246	701773
Q8TE73	DYH5_HUMAN	Dynein heavy chain 5, axonemal (Axonemal beta dynein heavy chain 5, Ciliary dynein heavy chain 5)	Belongs to the dynein heavy chain family.	axonemal dynein complex; axoneme; microtubule; ATP binding; ATPase activity; microtubule motor activity; cilium movement; lateral ventricle development; left/right axis specification	Cytoplasm; Cytoskeleton > Cilium axoneme.	Force generating protein of respiratory cilia. Produces force towards the minus ends of microtubules. Dynein has ATPase activity; the force-producing power stroke is thought to occur on release of ADP. Required for structural and functional integrity of the cilia of ependymal cells lining the brain ventricles.	1	0.17301	-1.4	0.568203	148947	105163	79145	1921.17	125474	92322	83353.2	76605.5	13176.9	145366	82454.9	36072.3	125746	87954.4	60421.8	71233
Q9BXP5	SRRT_HUMAN	Serrate RNA effector molecule homolog (Arsenite-resistance protein 2)	Belongs to the ARS2 family.	cytoplasm; nucleoplasm; nucleus; DNA binding; poly(A) RNA binding; cell proliferation; neuronal stem cell maintenance; primary miRNA processing; regulation of transcription, DNA-templated; response to arsenic-containing substance; transcription, DNA-templated	Nucleus; Nucleoplasm. Cytoplasm.	Acts as a mediator between the cap-binding complex (CBC) and the primary microRNAs (miRNAs) processing machinery during cell proliferation. Contributes to the stability and delivery of capped primary miRNA transcripts to the primary miRNA processing complex containing DGCR8 and DROSHA, thereby playing a role in RNA-mediated gene silencing (RNAi) by miRNAs. Binds capped RNAs (m7GpppG-capped RNA); …	1	1.36986	-1.4	0.33879	30568.3	1905.64	50888.1	26894	49317.7	23095.4	64146.7	22796.9	6455.74	44696.4	64085.5	19578.3	42098	11690.3	51803.5	22284.2
P42704	LPPRC_HUMAN	Leucine-rich PPR motif-containing protein, mitochondrial (130 kDa leucine-rich protein, GP130)	Contains 20 PPR (pentatricopeptide) repeats.	condensed nuclear chromosome; cytoskeleton; membrane; microtubule; mitochondrial nucleoid; mitochondrion; nuclear inner membrane; nuclear outer membrane; nucleoplasm; nucleus; perinuclear region of cytoplasm; ribonucleoprotein complex; beta-tubulin binding; microtubule binding; poly(A) RNA binding; RNA binding; single-stranded DNA binding; mitochondrion transport along microtubule; mRNA transport…	Mitochondrion.; Nucleus > Nucleoplasm. Nucleus inner membrane. Nucleus outer membrane.	May play a role in RNA metabolism in both nuclei and mitochondria. In the nucleus binds to HNRPA1-associated poly(A) mRNAs and is part of nmRNP complexes at late stages of mRNA maturation which are possibly associated with nuclear mRNA export. May bind mature mRNA in the nucleus outer membrane. In mitochondria binds to poly(A) mRNA. Plays a role in translation or stability of mitochondrially enco…	3	2.51076	-1.4	0.122024	70088.5	46427.6	162393	132020	151518	301474	335723	169599	79661.5	240112	198018	123074	339149	211930	176128	47957.7
P39019	RS19_HUMAN	40S ribosomal protein S19	Belongs to the ribosomal protein S19e family.	cytoplasm; cytosol; cytosolic small ribosomal subunit; extracellular vesicular exosome; focal adhesion; membrane; nucleolus; ribosome; fibroblast growth factor binding; poly(A) RNA binding; protein homodimerization activity; protein kinase binding; structural constituent of ribosome; cellular protein metabolic process; erythrocyte differentiation; gene expression; maturation of SSU-rRNA; maturati…	Nucleus.	Required for pre-rRNA processing and maturation of 40S ribosomal subunits.	3	20	-1.4	0.0676706	256961	241745	584638	379511	766749	312930	532338	568956	95969	651480	539754	542101	856754	386298	521417	496769
Q02252	MMSA_HUMAN	Methylmalonate-semialdehyde dehydrogenase [acylating], mitochondrial (Aldehyde dehydrogenase family 6 member A1)	Belongs to the aldehyde dehydrogenase family.	extracellular vesicular exosome; mitochondrial matrix; mitochondrion; nucleoplasm; aldehyde dehydrogenase (NAD) activity; fatty-acyl-CoA binding; malonate-semialdehyde dehydrogenase (acetylating) activity; methylmalonate-semialdehyde dehydrogenase (acylating) activity; poly(A) RNA binding; branched-chain amino acid catabolic process; brown fat cell differentiation; cellular nitrogen compound meta…	Mitochondrion.	Plays a role in valine and pyrimidine metabolism. Binds fatty acyl-CoA.	1	2.05607	-1.4	0.15835	55357.7	18513.1	59130.5	113899	144802	215506	329174	186249	43097.5	116551	261010	123527	185877	63367.4	96982.8	111846
P04207	KV308_HUMAN	Ig kappa chain V-III region CLL (Rheumatoid factor)	0	blood microparticle; extracellular region; extracellular vesicular exosome; plasma membrane; antigen binding; complement activation; complement activation, classical pathway; Fc-epsilon receptor signaling pathway; Fc-gamma receptor signaling pathway involved in phagocytosis; immune response; innate immune response; receptor-mediated endocytosis; regulation of immune response	0	0	2	20.9302	-1.4	0.477973	290591	373030	147427	595188	84834.9	428277	171972	193702	78554.3	180071	150143	529134	228278	425436	429591	400757
Q9UJS0	CMC2_HUMAN	Calcium-binding mitochondrial carrier protein Aralar2 (Citrin, Mitochondrial aspartate glutamate carrier 2, Solute carrier family 25 member 13)	Belongs to the mitochondrial carrier (TC 2.A.29) family.; Contains 4 EF-hand domains.; Contains 3 Solcar repeats.	integral component of plasma membrane; mitochondrial inner membrane; mitochondrion; calcium ion binding; L-aspartate transmembrane transporter activity; L-glutamate transmembrane transporter activity; transporter activity; aspartate transport; ATP biosynthetic process; carbohydrate metabolic process; cellular respiration; gluconeogenesis; glucose metabolic process; L-aspartate transmembrane trans…	Mitochondrion inner membrane; Multi-pass membrane protein.	Catalyzes the calcium-dependent exchange of cytoplasmic glutamate with mitochondrial aspartate across the mitochondrial inner membrane. May have a function in the urea cycle.	2	3.85185	-1.4	0.320032	38358.4	113476	122432	81714.9	110237	280908	229856	131938	16102.3	142956	395470	215591	293227	141768	147243	55957.4
P54819	KAD2_HUMAN	Adenylate kinase 2, mitochondrial (ATP-AMP transphosphorylase 2, ATP:AMP phosphotransferase, Adenylate monophosphate kinase) [Cleaved into: Adenylate kinase 2, mitochondrial, N-terminally processed]	Belongs to the adenylate kinase family. AK2 subfamily.	cytosol; extracellular vesicular exosome; mitochondrial inner membrane; mitochondrial intermembrane space; sperm mitochondrial sheath; adenylate kinase activity; ATP binding; ADP biosynthetic process; AMP metabolic process; brain development; dATP metabolic process; liver development; nucleobase-containing small molecule interconversion; nucleobase-containing small molecule metabolic process; nuc…	Mitochondrion intermembrane space.	Catalyzes the reversible transfer of the terminal phosphate group between ATP and AMP. Plays an important role in cellular energy homeostasis and in adenine nucleotide metabolism. Adenylate kinase activity is critical for regulation of the phosphate utilization and the AMP de novo biosynthesis pathways. Plays a key role in hematopoiesis.	4	21.3389	-1.4	0.123245	255613	72664.6	897904	304633	843109	367974	1.00614e+06	376165	104763	761377	507941	458088	827090	310264	472075	444754
P04066	FUCO_HUMAN	Tissue alpha-L-fucosidase (Alpha-L-fucosidase I, Alpha-L-fucoside fucohydrolase 1)	Belongs to the glycosyl hydrolase 29 family.	cytoplasm; extracellular vesicular exosome; lysosome; alpha-L-fucosidase activity; fucose binding; fucose metabolic process; glycosaminoglycan catabolic process; glycoside catabolic process	Lysosome.	Alpha-L-fucosidase is responsible for hydrolyzing the alpha-1,6-linked fucose joined to the reducing-end N-acetylglucosamine of the carbohydrate moieties of glycoproteins.	3	7.08155	-1.4	0.24828	579354	115169	426922	686799	822330	535503	1.98884e+06	718171	107583	1.07711e+06	497623	1.31952e+06	2.19393e+06	697360	639052	277779
P30626	SORCN_HUMAN	Sorcin (22 kDa protein, CP-22, V19)	Contains 4 EF-hand domains.	axon terminus; cytoplasm; cytosol; dendritic spine neck; endoplasmic reticulum membrane; extracellular vesicular exosome; membrane; mitochondrion; nucleoplasm; sarcoplasmic reticulum; sarcoplasmic reticulum membrane; smooth endoplasmic reticulum; T-tubule; Z disc; calcium channel regulator activity; calcium ion binding; calcium-dependent cysteine-type endopeptidase activity; ion channel binding; …	Cytoplasm.; Sarcoplasmic reticulum membrane > Peripheral membrane protein > Cytoplasmic side.	Calcium-binding protein that modulates excitation-contraction coupling in the heart. Contributes to calcium homeostasis in the heart sarcoplasmic reticulum. Modulates the activity of RYR2 calcium channels.	1	5.55556	-1.4	0.127599	93644	49157	207531	121622	392142	154404	278971	175246	101033	309507	247308	105902	339998	80210.6	200574	133573
O43504	LTOR5_HUMAN	Ragulator complex protein LAMTOR5 (Hepatitis B virus X-interacting protein, Late endosomal/lysosomal adaptor and MAPK and MTOR activator 5)	Belongs to the LAMTOR5 family.	cytosol; lysosome; Ragulator complex; cellular response to amino acid stimulus; negative regulation of apoptotic process; negative regulation of cysteine-type endopeptidase activity involved in apoptotic process; positive regulation of GTPase activity; positive regulation of TOR signaling; protein localization to lysosome; regulation of cell size; response to virus; viral genome replication	Cytoplasm.; Lysosome.	As part of the Ragulator complex it is involved in amino acid sensing and activation of mTORC1, a signaling complex promoting cell growth in response to growth factors, energy levels, and amino acids. Activated by amino acids through a mechanism involving the lysosomal V-ATPase, the Ragulator functions as a guanine nucleotide exchange factor activating the small GTPases Rag. Activated Ragulator a…	1	21.978	-1.4	0.0274539	41622.2	19666.3	158950	62928.3	127672	57861.5	142075	102614	35207.1	88105	96142.7	109429	168502	77422.8	47761.3	75938.6
P04004	VTNC_HUMAN	Vitronectin (S-protein, Serum-spreading factor, V75) [Cleaved into: Vitronectin V65 subunit; Vitronectin V10 subunit; Somatomedin-B]	Contains 4 hemopexin repeats.; Contains 1 SMB (somatomedin-B) domain.	alphav-beta3 integrin-vitronectin complex; blood microparticle; extracellular matrix; extracellular region; extracellular space; extracellular vesicular exosome; proteinaceous extracellular matrix; extracellular matrix binding; heparin binding; integrin binding; polysaccharide binding; scavenger receptor activity; cell adhesion; cell adhesion mediated by integrin; cell-matrix adhesion; endodermal…	Secreted; Extracellular space.	Vitronectin is a cell adhesion and spreading factor found in serum and tissues. Vitronectin interact with glycosaminoglycans and proteoglycans. Is recognized by certain members of the integrin family and serves as a cell-to-substrate adhesion molecule. Inhibitor of the membrane-damaging effect of the terminal cytolytic complement pathway.; Somatomedin-B is a growth hormone-dependent serum factor …	7	16.9456	-1.4	0.463512	1.4799e+06	1.43118e+06	1.02353e+06	4.49672e+06	752906	1.50021e+06	514405	2.63383e+06	1.23151e+06	1.00545e+06	1.24366e+06	1.32592e+06	6.49506e+06	1.78137e+06	1.19792e+06	936037
P26885	FKBP2_HUMAN	Peptidyl-prolyl cis-trans isomerase FKBP2 (13 kDa FK506-binding protein, FK506-binding protein 2, Immunophilin FKBP13, Rotamase)	Belongs to the FKBP-type PPIase family. FKBP2 subfamily.; Contains 1 PPIase FKBP-type domain.	endoplasmic reticulum; endoplasmic reticulum membrane; extracellular vesicular exosome; FK506 binding; peptidyl-prolyl cis-trans isomerase activity; chaperone-mediated protein folding; protein peptidyl-prolyl isomerization	Endoplasmic reticulum membrane; Peripheral membrane protein.	PPIases accelerate the folding of proteins. It catalyzes the cis-trans isomerization of proline imidic peptide bonds in oligopeptides.	4	19.0141	-1.4	0.251561	379721	187506	1.41854e+06	528892	1.40423e+06	562458	1.06446e+06	2.71715e+06	224098	1.05085e+06	967469	1.23545e+06	3.60332e+06	725742	295126	998308
P02766	TTHY_HUMAN	Transthyretin (ATTR, Prealbumin, TBPA)	Belongs to the transthyretin family.	cytoplasm; extracellular region; extracellular space; extracellular vesicular exosome; protein complex; identical protein binding; thyroid hormone binding; extracellular matrix organization; phototransduction, visible light; retinoid metabolic process; retinol metabolic process; thyroid hormone transport; transport	Secreted.; Cytoplasm.	Thyroid hormone-binding protein. Probably transports thyroxine from the bloodstream to the brain.	3	25.1701	-1.4	0.320225	314155	161353	306296	182936	167797	261070	94414.2	476975	116788	177780	169861	309398	598726	373818	268015	154375
P00915	CAH1_HUMAN	Carbonic anhydrase 1 (Carbonate dehydratase I, Carbonic anhydrase B, Carbonic anhydrase I)	Belongs to the alpha-carbonic anhydrase family.	cytosol; extracellular vesicular exosome; carbonate dehydratase activity; zinc ion binding; bicarbonate transport; one-carbon metabolic process; small molecule metabolic process	Cytoplasm.	Reversible hydration of carbon dioxide. Can hydrates cyanamide to urea.	5	30.6513	-1.4	0.650329	946910	1.96063e+06	462796	4.75708e+06	1.27834e+06	5.98842e+06	622282	1.24495e+06	5.96698e+06	307517	1.55647e+06	546154	852057	1.00157e+07	1.9873e+06	1.65955e+06
Q9P2X0	DPM3_HUMAN	Dolichol-phosphate mannosyltransferase subunit 3 (Dolichol-phosphate mannose synthase subunit 3, Dolichyl-phosphate beta-D-mannosyltransferase subunit 3, Mannose-P-dolichol synthase subunit 3, Prostin-1)	Belongs to the DPM3 family.	dolichol-phosphate-mannose synthase complex; endoplasmic reticulum; endoplasmic reticulum membrane; integral component of endoplasmic reticulum membrane; mannosyltransferase complex; membrane; C-terminal protein lipidation; carbohydrate metabolic process; cellular protein metabolic process; dolichol-linked oligosaccharide biosynthetic process; GPI anchor biosynthetic process; post-translational p…	Endoplasmic reticulum membrane; Multi-pass membrane protein.	Stabilizer subunit of the dolichol-phosphate mannose (DPM) synthase complex; tethers catalytic subunit DPM1 to the ER.	1	10.8696	-1.4	0.413878	6162.77	2083.97	10891.6	6087.11	26910.2	4413.06	21582.3	12064	763.029	35537	29135.2	13620.9	20143.7	4509.41	6581.99	7545.89
O15212	PFD6_HUMAN	Prefoldin subunit 6 (Protein Ke2)	Belongs to the prefoldin subunit beta family.	cytoplasm; prefoldin complex; chaperone binding; unfolded protein binding; 'de novo' posttranslational protein folding; cellular protein metabolic process; chaperone-mediated protein complex assembly; protein folding	0	Binds specifically to cytosolic chaperonin (c-CPN) and transfers target proteins to it. Binds to nascent polypeptide chain and promotes folding in an environment in which there are many competing pathways for nonnative proteins.	1	9.30233	-1.4	0.244362	10965.7	5259.04	14368.2	16117	31193.3	24703.3	24161.8	24461	7657.05	23762.8	29770.2	27680.7	35667.5	29679.1	2994.61	23610.8
O43765	SGTA_HUMAN	Small glutamine-rich tetratricopeptide repeat-containing protein alpha (Alpha-SGT, Vpu-binding protein)	Belongs to the SGT family.; Contains 3 TPR repeats.	cytoplasm; cytosol; membrane; BAT3 complex binding; positive regulation of ER-associated ubiquitin-dependent protein catabolic process; viral process	0	Co-chaperone that binds directly to HSC70 and HSP70 and regulates their ATPase activity.	2	7.98722	-1.4	0.320156	25450.7	13677.4	71504.6	38703.5	88718.8	63174.6	103060	57937.2	3070.86	111768	78451.2	85292.2	102488	82476.8	55640.7	55233.8
P06309	KV205_HUMAN	Ig kappa chain V-II region GM607	0	blood microparticle; extracellular region; extracellular vesicular exosome; plasma membrane; antigen binding; complement activation; complement activation, classical pathway; Fc-epsilon receptor signaling pathway; Fc-gamma receptor signaling pathway involved in phagocytosis; immune response; innate immune response; receptor-mediated endocytosis; regulation of immune response	0	0	1	20.5128	-1.3	0.377099	58593.1	104779	192678	119670	79554.7	118337	30637.4	108299	68539.2	75076.4	87138.5	107895	214276	107017	59248.1	125108
P01009	A1AT_HUMAN	Alpha-1-antitrypsin (Alpha-1 protease inhibitor, Alpha-1-antiproteinase, Serpin A1) [Cleaved into: Short peptide from AAT]	Belongs to the serpin family.	endoplasmic reticulum; extracellular region; extracellular space; extracellular vesicular exosome; Golgi apparatus; platelet alpha granule lumen; proteinaceous extracellular matrix; glycoprotein binding; identical protein binding; protease binding; serine-type endopeptidase inhibitor activity; acute-phase response; blood coagulation; negative regulation of endopeptidase activity; negative regulat…	Secreted.; Endoplasmic reticulum. Secreted; Extracellular space > Extracellular matrix.	Inhibitor of serine proteases. Its primary target is elastase, but it also has a moderate affinity for plasmin and thrombin. Irreversibly inhibits trypsin, chymotrypsin and plasminogen activator. The aberrant form inhibits insulin-induced NO synthesis in platelets, decreases coagulation time and has proteolytic activity against insulin and plasmin.; Short peptide from AAT: reversible chymotrypsin…	9	25.5981	-1.3	0.354337	7.68611e+06	7.94065e+06	9.24643e+06	9.59611e+06	8.98709e+06	8.89842e+06	2.89846e+06	1.86721e+07	6.30722e+06	5.96329e+06	9.81255e+06	8.10504e+06	2.27614e+07	1.56722e+07	5.97587e+06	6.93505e+06
P06727	APOA4_HUMAN	Apolipoprotein A-IV (Apolipoprotein A4)	Belongs to the apolipoprotein A1/A4/E family.	blood microparticle; chylomicron; cytosol; early endosome; endoplasmic reticulum lumen; extracellular region; extracellular space; extracellular vesicular exosome; high-density lipoprotein particle; very-low-density lipoprotein particle; antioxidant activity; cholesterol binding; cholesterol transporter activity; copper ion binding; lipid binding; lipid transporter activity; phosphatidylcholine b…	Secreted.	May have a role in chylomicrons and VLDL secretion and catabolism. Required for efficient activation of lipoprotein lipase by ApoC-II; potent activator of LCAT. Apoa-IV is a major component of HDL and chylomicrons.	6	16.1616	-1.3	0.283142	566609	408938	624916	719937	652504	2.1367e+06	454882	655528	156254	913618	1.16408e+06	652000	1.36216e+06	1.637e+06	784462	444398
Q15257	PTPA_HUMAN	Serine/threonine-protein phosphatase 2A activator (PP2A, subunit B', PR53 isoform, Phosphotyrosyl phosphatase activator, Serine/threonine-protein phosphatase 2A regulatory subunit 4, Serine/threonine-protein phosphatase 2A regulatory subunit B')	Belongs to the PTPA-type PPIase family.	calcium channel complex; cytoplasm; extracellular vesicular exosome; nucleoplasm; nucleus; protein phosphatase type 2A complex; ATP binding; peptidyl-prolyl cis-trans isomerase activity; protein heterodimerization activity; protein homodimerization activity; protein phosphatase 2A binding; protein phosphatase type 2A regulator activity; protein tyrosine phosphatase activator activity; receptor bi…	Cytoplasm.; Nucleus.	PPIases accelerate the folding of proteins. It catalyzes the cis-trans isomerization of proline imidic peptide bonds in oligopeptides. Acts as a regulatory subunit for serine/threonine-protein phosphatase 2A (PP2A) modulating its activity or substrate specificity, probably by inducing a conformational change in the catalytic subunit, a proposed direct target of the PPIase. Can reactivate inactive…	1	3.63128	-1.3	0.464483	73897.7	3194.29	65490	76021.1	85065.9	130784	130838	80962.6	33539.2	40990.6	48521.5	126074	146984	17695.2	106502	120917
Q9UBS4	DJB11_HUMAN	DnaJ homolog subfamily B member 11 (APOBEC1-binding protein 2, DnaJ protein homolog 9, ER-associated DNAJ, ER-associated Hsp40 co-chaperone, Endoplasmic reticulum DNA J domain-containing protein 3, HEDJ, Human DnaJ protein 9, PWP1-interacting protein 4)	Contains 1 J domain.	endoplasmic reticulum; endoplasmic reticulum lumen; membrane; nucleus; activation of signaling protein activity involved in unfolded protein response; cellular protein metabolic process; endoplasmic reticulum unfolded protein response; mRNA modification; protein folding	Endoplasmic reticulum lumen.	Serves as a co-chaperone for HSPA5. Binds directly to both unfolded proteins that are substrates for ERAD and nascent unfolded peptide chains, but dissociates from the HSPA5-unfolded protein complex before folding is completed. May help recruiting HSPA5 and other chaperones to the substrate. Stimulates HSPA5 ATPase activity.	1	4.7486	-1.3	0.297263	25604	13387.7	67704.5	30936.4	74214.9	29187.1	89939.5	153439	14491.8	34227	76099	129683	204928	34435.6	21327.2	60667.4
P08185	CBG_HUMAN	Corticosteroid-binding globulin (Serpin A6, Transcortin)	Belongs to the serpin family.	extracellular space; extracellular vesicular exosome; serine-type endopeptidase inhibitor activity; steroid binding; glucocorticoid metabolic process; negative regulation of endopeptidase activity; transport	Secreted.	Major transport protein for glucocorticoids and progestins in the blood of almost all vertebrate species.	1	2.46914	-1.3	0.405644	70265.7	32622.8	55440.6	49828.3	29533.6	60171.1	23355.6	91233.5	42732.3	18777.9	38049.4	82056.2	123175	73215.9	57600	38619.5
Q9Y3D6	FIS1_HUMAN	Mitochondrial fission 1 protein (FIS1 homolog, Tetratricopeptide repeat protein 11)	Belongs to the FIS1 family.; Contains 1 TPR repeat.	integral component of mitochondrial outer membrane; integral component of peroxisomal membrane; membrane; mitochondrion; peroxisome; protein complex; receptor binding; calcium-mediated signaling using intracellular calcium source; mitochondrial fission; mitochondrial fragmentation involved in apoptotic process; mitochondrial fusion; mitochondrion degradation; mitochondrion morphogenesis; negative…	Mitochondrion outer membrane; Single-pass membrane protein. Peroxisome membrane > Single-pass membrane protein.	Involved in the fragmentation of the mitochondrial network and its perinuclear clustering. Plays a minor role in the recruitment and association of the fission mediator dynamin-related protein 1 (DNM1L) to the mitochondrial surface and mitochondrial fission. Can induce cytochrome c release from the mitochondrion to the cytosol, ultimately leading to apoptosis. Also mediates peroxisomal fission.	1	7.23684	-1.3	0.238972	50972.8	24607.3	34343.9	94721.4	91490.4	215989	69233.2	108155	35497	81078.6	64057.5	137307	121860	147828	57133.6	49404.1
Q8N5K1	CISD2_HUMAN	CDGSH iron-sulfur domain-containing protein 2 (Endoplasmic reticulum intermembrane small protein, MitoNEET-related 1 protein, Nutrient-deprivation autophagy factor-1)	Belongs to the CISD protein family. CISD2 subfamily.	endoplasmic reticulum; endoplasmic reticulum membrane; integral component of membrane; membrane; mitochondrial outer membrane; protein complex; 2 iron, 2 sulfur cluster binding; metal ion binding; poly(A) RNA binding; protein homodimerization activity; mitochondrion degradation; multicellular organismal aging; regulation of autophagy	Endoplasmic reticulum membrane; Single-pass membrane protein. Mitochondrion outer membrane > Single-pass membrane protein.	Regulator of autophagy that contributes to antagonize BECN1-mediated cellular autophagy at the endoplasmic reticulum. Participates in the interaction of BCL2 with BECN1 and is required for BCL2-mediated depression of endoplasmic reticulum Ca(2+) stores during autophagy. Contributes to BIK-initiated autophagy, while it is not involved in BIK-dependent activation of caspases. Involved in life span …	1	10.3704	-1.3	0.170216	22955.3	13810.7	67398.7	20979.4	84714.7	21618	78887.6	51109.5	19103.3	37056.5	110138	42780.7	83674.6	30477.3	22080.1	37678.5
Q12906	ILF3_HUMAN	Interleukin enhancer-binding factor 3 (Double-stranded RNA-binding protein 76, M-phase phosphoprotein 4, Nuclear factor associated with dsRNA, Nuclear factor of activated T-cells 90 kDa, Translational control protein 80)	Contains 2 DRBM (double-stranded RNA-binding) domains.; Contains 1 DZF domain.	cytoplasm; membrane; mitochondrion; nucleolus; nucleoplasm; nucleus; ribonucleoprotein complex; DNA binding; double-stranded RNA binding; poly(A) RNA binding; RNA binding; defense response to virus; negative regulation of transcription, DNA-templated; negative regulation of translation; negative regulation of viral genome replication; positive regulation of transcription, DNA-templated; protein p…	Nucleus; Nucleolus. Cytoplasm. Nucleus.	May facilitate double-stranded RNA-regulated gene expression at the level of post-transcription. Can act as a translation inhibitory protein which binds to coding sequences of acid beta-glucosidase (GCase) and other mRNAs and functions at the initiation phase of GCase mRNA translation, probably by inhibiting its binding to polysomes. Can regulate protein arginine N-methyltransferase 1 activity. M…	6	8.16555	-1.3	0.493132	510141	978969	1.33748e+06	2.23916e+06	1.07984e+06	4.69203e+06	1.0766e+06	1.09898e+06	2.57621e+06	951995	651114	1.43757e+06	1.39915e+06	4.26435e+06	916468	1.54591e+06
Q9H299	SH3L3_HUMAN	SH3 domain-binding glutamic acid-rich-like protein 3 (SH3 domain-binding protein 1)	Belongs to the SH3BGR family.; Contains 1 glutaredoxin domain.	cytoplasm; extracellular vesicular exosome; lamellipodium; nucleus; electron carrier activity; protein disulfide oxidoreductase activity; Rho GTPase activator activity; semaphorin receptor binding; cell redox homeostasis; positive regulation of Rho GTPase activity; regulation of actin cytoskeleton organization; regulation of actin filament depolymerization; regulation of blood vessel endothelial …	Cytoplasm.; Nucleus.	Could act as a modulator of glutaredoxin biological activity.	1	20.4301	-1.3	0.510498	26174.2	11911.1	168333	32381.3	42165.9	37824.8	33971.9	33298.4	46830.6	53147.7	54420.4	4732.62	84440.6	80528.2	37084.7	41190.2
Q99714	HCD2_HUMAN	3-hydroxyacyl-CoA dehydrogenase type-2 (17-beta-hydroxysteroid dehydrogenase 10, 3-hydroxy-2-methylbutyryl-CoA dehydrogenase, 3-hydroxyacyl-CoA dehydrogenase type II, Endoplasmic reticulum-associated amyloid beta-peptide-binding protein, Mitochondrial ribonuclease P protein 2, Short-chain type dehydrogenase/reductase XH98G2, Type II HADH)	Belongs to the short-chain dehydrogenases/reductases (SDR) family.	cytoplasm; endoplasmic reticulum; mitochondrial inner membrane; mitochondrial matrix; mitochondrion; plasma membrane; 3-hydroxy-2-methylbutyryl-CoA dehydrogenase activity; 3-hydroxyacyl-CoA dehydrogenase activity; cholate 7-alpha-dehydrogenase activity; poly(A) RNA binding; testosterone dehydrogenase [NAD(P)] activity; branched-chain amino acid catabolic process; cellular nitrogen compound metabo…	Mitochondrion.	Functions in mitochondrial tRNA maturation. Part of mitochondrial ribonuclease P, an enzyme composed of MRPP1/TRMT10C, MRPP2/HSD17B10 and MRPP3/KIAA0391, which cleaves tRNA molecules in their 5'-ends. Catalyzes the beta-oxidation at position 17 of androgens and estrogens and has 3-alpha-hydroxysteroid dehydrogenase activity with androsterone. Catalyzes the third step in the beta-oxidation of fatt…	4	22.2222	-1.3	0.250128	452708	115955	1.17425e+06	676761	819478	1.75956e+06	2.76874e+06	1.72485e+06	310196	1.8018e+06	2.36753e+06	1.0559e+06	1.762e+06	683634	735446	518377
P37837	TALDO_HUMAN	Transaldolase	Belongs to the transaldolase family. Type 1 subfamily.	cytoplasm; cytosol; extracellular vesicular exosome; nucleus; sedoheptulose-7-phosphate:D-glyceraldehyde-3-phosphate glyceronetransferase activity; carbohydrate metabolic process; energy reserve metabolic process; pathogenesis; pentose-phosphate shunt; small molecule metabolic process; xylulose biosynthetic process	Cytoplasm.	Transaldolase is important for the balance of metabolites in the pentose-phosphate pathway.	7	21.0682	-1.3	0.251284	1.24761e+06	555531	4.0625e+06	1.43413e+06	8.59537e+06	1.75663e+06	2.85272e+06	2.30341e+06	492072	5.7998e+06	2.22793e+06	3.10306e+06	3.79913e+06	2.0851e+06	1.97216e+06	2.99692e+06
Q08379	GOGA2_HUMAN	Golgin subfamily A member 2 (130 kDa cis-Golgi matrix protein, GM130 autoantigen, Golgin-95)	Belongs to the GOLGA2 family.	cis-Golgi network; ER to Golgi transport vesicle; Golgi apparatus; Golgi cisterna membrane; Golgi membrane; nucleus; protein kinase binding; syntaxin binding; mitotic cell cycle; negative regulation of protein binding	Golgi apparatus; Golgi stack membrane > Peripheral membrane protein.	Golgi auto-antigen; probably involved in maintaining cis-Golgi structure.	1	0.998004	-1.3	0.220759	17023.5	7837.13	29744.9	22073	33288.9	38808.7	46461.1	39717.4	2877.78	41667.3	55604.7	33252.7	63009.2	41977.6	28607.9	28950.9
O60831	PRAF2_HUMAN	PRA1 family protein 2	Belongs to the PRA1 family.	endosome membrane; integral component of membrane; L-glutamate transport; protein transport	Endosome membrane; Multi-pass membrane protein.	May be involved in ER/Golgi transport and vesicular traffic. Plays a proapoptic role in cerulenin-induced neuroblastoma apoptosis.	1	6.17978	-1.3	0.366872	14790.1	12877.7	79807.8	29292.9	81196.2	42266.7	81434.3	51032	21086.6	52983	140974	62244.1	103178	38765.1	6907.85	54594.9
P02774	VTDB_HUMAN	Vitamin D-binding protein (Gc-globulin, Group-specific component)	Belongs to the ALB/AFP/VDB family.; Contains 3 albumin domains.	blood microparticle; cytosol; extracellular region; extracellular space; extracellular vesicular exosome; lysosomal lumen; actin binding; calcidiol binding; vitamin D binding; vitamin transporter activity; small molecule metabolic process; steroid metabolic process; vitamin D metabolic process; vitamin transport	Secreted.	Multifunctional protein found in plasma, ascitic fluid, cerebrospinal fluid, and urine and on the surface of many cell types. In plasma, it carries the vitamin D sterols and prevents polymerization of actin by binding its monomers. DBP associates with membrane-bound immunoglobulin on the surface of B-lymphocytes and with IgG Fc receptor on the membranes of T-lymphocytes.	6	18.5654	-1.3	0.454241	565139	546616	649809	849384	636943	1.05441e+06	176893	1.7893e+06	469878	393371	753690	994042	2.00399e+06	1.47521e+06	546571	379252
P25311	ZA2G_HUMAN	Zinc-alpha-2-glycoprotein	Belongs to the MHC class I family.; Contains 1 Ig-like C1-type (immunoglobulin-like) domain.	extracellular region; extracellular space; extracellular vesicular exosome; MHC class I protein complex; nucleus; plasma membrane; antigen binding; glycoprotein binding; peptide antigen binding; protein transmembrane transporter activity; ribonuclease activity; antigen processing and presentation; antigen processing and presentation of peptide antigen via MHC class I; cell adhesion; detection of …	Secreted.	Stimulates lipid degradation in adipocytes and causes the extensive fat losses associated with some advanced cancers. May bind polyunsaturated fatty acids.	3	13.4228	-1.3	0.359527	147860	149302	86275.6	139025	106268	228285	101252	291143	51759.1	84188	178722	241497	390490	241232	166356	150967
P04196	HRG_HUMAN	Histidine-rich glycoprotein (Histidine-proline-rich glycoprotein)	Contains 2 cystatin domains.	blood microparticle; endolysosome; extracellular region; extracellular vesicular exosome; phagolysosome membrane; plasma membrane; platelet alpha granule lumen; cysteine-type endopeptidase inhibitor activity; heme binding; heparan sulfate proteoglycan binding; heparin binding; immunoglobulin binding; metal ion binding; receptor binding; serine-type endopeptidase inhibitor activity; zinc ion bindi…	Secreted.	Plasma glycoprotein that binds a number of ligands such as heme, heparin, heparan sulfate, thrombospondin, plasminogen, and divalent metal ions. Binds heparin and heparin/glycosaminoglycans in a zinc-dependent manner. Binds heparan sulfate on the surface of liver, lung, kidney and heart endothelial cells. Binds to N-sulfated polysaccharide chains on the surface of liver endothelial cells. Inhibit…	4	9.33333	-1.3	0.431455	209146	175330	182113	269918	123264	341193	82384.9	448570	155718	225897	140872	217011	594748	424333	174228	141612
O95834	EMAL2_HUMAN	Echinoderm microtubule-associated protein-like 2	Belongs to the WD repeat EMAP family.; Contains 11 WD repeats.	cytoplasm; microtubule; microtubule associated complex; spindle; microtubule binding; tubulin binding; negative regulation of microtubule polymerization; regulation of microtubule nucleation; sensory perception of sound; visual perception	Cytoplasm; Cytoskeleton. Cytoplasm > Cytoskeleton > Spindle.	Tubulin binding protein that inhibits microtubule nucleation and growth, resulting in shorter microtubules.	3	7.85824	-1.3	0.190813	85348.5	48320.3	226891	116611	264522	206830	121549	236263	62895	318331	260232	190587	302701	116921	57035.5	205308
P04217	A1BG_HUMAN	Alpha-1B-glycoprotein (Alpha-1-B glycoprotein)	Contains 5 Ig-like V-type (immunoglobulin-like) domains.	blood microparticle; extracellular region; extracellular space; extracellular vesicular exosome	Secreted.	0	6	12.5253	-1.3	0.393545	702024	932918	993749	1.25122e+06	884227	1.18413e+06	467554	1.68664e+06	843801	739757	1.16803e+06	757455	3.51666e+06	1.84965e+06	750771	603952
Q96IU4	ABHEB_HUMAN	Alpha/beta hydrolase domain-containing protein 14B (CCG1-interacting factor B)	Belongs to the AB hydrolase superfamily. ABHD14 family.	cytoplasm; cytosol; extracellular vesicular exosome; nucleolus; nucleus; hydrolase activity; metabolic process; positive regulation of transcription from RNA polymerase II promoter	Cytoplasm.; Nucleus.	Has hydrolase activity towards p-nitrophenyl butyrate (in vitro). May activate transcription.	3	23.3333	-1.3	0.157423	239370	161898	809931	431015	1.03399e+06	805638	978707	767482	232886	1.1172e+06	319751	720060	1.26213e+06	1.03207e+06	393445	679603
P33316	DUT_HUMAN	Deoxyuridine 5'-triphosphate nucleotidohydrolase, mitochondrial (dUTP pyrophosphatase)	Belongs to the dUTPase family.	extracellular vesicular exosome; mitochondrion; nucleoplasm; nucleus; dUTP diphosphatase activity; magnesium ion binding; poly(A) RNA binding; DNA replication; dUMP biosynthetic process; dUTP catabolic process; nucleobase-containing compound metabolic process; nucleobase-containing small molecule metabolic process; pyrimidine nucleobase metabolic process; pyrimidine nucleoside biosynthetic proces…	Nucleus. Mitochondrion.	This enzyme is involved in nucleotide metabolism: it produces dUMP, the immediate precursor of thymidine nucleotides and it decreases the intracellular concentration of dUTP so that uracil cannot be incorporated into DNA.	1	5.55556	-1.3	0.28695	22093.9	6817.4	43542.6	63217.6	44851	147424	131616	71072.6	37721.7	60440	107537	63584.9	83303.4	49310.3	29431.3	33554.3
P47736	RPGP1_HUMAN	Rap1 GTPase-activating protein 1	Contains 1 GoLoco domain.; Contains 1 Rap-GAP domain.	cytosol; Golgi membrane; membrane; GTPase activator activity; GTPase activity; protein homodimerization activity; Rap GTPase activator activity; Ras GTPase binding; metabolic process; negative regulation of microvillus assembly; positive regulation of Rap GTPase activity; regulation of Ras GTPase activity; signal transduction	Golgi apparatus membrane; Peripheral membrane protein.	GTPase activator for the nuclear Ras-related regulatory protein RAP-1A (KREV-1), converting it to the putatively inactive GDP-bound state.	1	1.5083	-1.3	0.411936	34993.9	21279.5	20293.7	26283.3	12936	51349.8	48897.3	48419.6	13060.1	25505.2	132614	77100	63940.6	21380.1	19040.8	17412.3
Q6IAA8	LTOR1_HUMAN	Ragulator complex protein LAMTOR1 (Late endosomal/lysosomal adaptor and MAPK and MTOR activator 1, Lipid raft adaptor protein p18, Protein associated with DRMs and endosomes, p27Kip1-releasing factor from RhoA)	Belongs to the LAMTOR1 family.	extracellular vesicular exosome; Golgi apparatus; intracellular membrane-bounded organelle; late endosome membrane; lysosomal membrane; lysosome; membrane raft; plasma membrane; Ragulator complex; cell growth; cellular protein localization; cellular response to amino acid stimulus; cholesterol homeostasis; endosome localization; endosome organization; lysosome localization; lysosome organization;…	Late endosome membrane; Lipid-anchor > Cytoplasmic side. Lysosome membrane > Lipid-anchor > Cytoplasmic side. Cell membrane.	As part of the Ragulator complex it is involved in amino acid sensing and activation of mTORC1, a signaling complex promoting cell growth in response to growth factors, energy levels, and amino acids. Activated by amino acids through a mechanism involving the lysosomal V-ATPase, the Ragulator functions as a guanine nucleotide exchange factor activating the small GTPases Rag. Activated Ragulator a…	3	23.6025	-1.3	0.101136	104761	38469.6	352463	167986	327960	131676	382347	284471	86329.5	175843	277568	257973	478462	216586	114896	218087
Q9NX63	CHCH3_HUMAN	MICOS complex subunit MIC19 (Coiled-coil-helix-coiled-coil-helix domain-containing protein 3)	Belongs to the MICOS complex subunit Mic19 family. Metazoan Mic19 subfamily.; Contains 1 CHCH domain.	cytoplasm; extracellular vesicular exosome; mitochondrial inner membrane; mitochondrion; nucleus; phosphatase binding; protein complex scaffold; RNA polymerase II transcription regulatory region sequence-specific DNA binding transcription factor activity involved in negative regulation of transcription; inner mitochondrial membrane organization; mitochondrial fusion; negative regulation of transc…	Mitochondrion inner membrane; Lipid-anchor > Intermembrane side. Cytoplasm. Nucleus.	Component of the MICOS complex, a large protein complex of the mitochondrial inner membrane that plays crucial roles in the maintenance of crista junctions, inner membrane architecture, and formation of contact sites to the outer membrane. Has also been shown to function as a transcription factor which binds to the BAG1 promoter and represses BAG1 transcription.	2	12.3348	-1.3	0.219824	37954	15863.4	64157.6	73350.1	85345	100729	67348.6	78887.3	29208.7	92739.1	184645	28326.4	103049	58430	65723.3	58217.7
Q16762	THTR_HUMAN	Thiosulfate sulfurtransferase (Rhodanese)	Contains 2 rhodanese domains.	extracellular space; extracellular vesicular exosome; mitochondrial inner membrane; mitochondrial matrix; mitochondrion; 5S rRNA binding; thiosulfate sulfurtransferase activity; cellular nitrogen compound metabolic process; cyanate catabolic process; epithelial cell differentiation; rRNA import into mitochondrion; rRNA transport; small molecule metabolic process; sulfide oxidation, using sulfide:…	Mitochondrion matrix.	Formation of iron-sulfur complexes, cyanide detoxification or modification of sulfur-containing enzymes. Other thiol compounds, besides cyanide, can act as sulfur ion acceptors. Also has weak mercaptopyruvate sulfurtransferase (MST) activity (By similarity). Together with MRPL18, acts as a mitochondrial import factor for the cytosolic 5S rRNA. Only the nascent unfolded cytoplasmic form is able to…	1	4.0404	-1.3	0.410453	27298	8427.18	53880.1	39235.1	35377.7	106515	87934.2	85844.7	64904.8	101760	140895	31258	86481.5	25274	23862	23160.6
P60059	SC61G_HUMAN	Protein transport protein Sec61 subunit gamma	Belongs to the SecE/SEC61-gamma family.	endoplasmic reticulum membrane; integral component of membrane; membrane; P-P-bond-hydrolysis-driven protein transmembrane transporter activity; protein transporter activity; antigen processing and presentation of exogenous peptide antigen via MHC class I; antigen processing and presentation of exogenous peptide antigen via MHC class I, TAP-dependent; antigen processing and presentation of peptid…	Endoplasmic reticulum membrane; Single-pass membrane protein.	Necessary for protein translocation in the endoplasmic reticulum.	1	17.6471	-1.3	0.117482	82724.2	42843.2	211059	74701.3	243719	147903	238279	150433	28774.5	210006	218667	220689	319739	185865	73932.9	145673
Q08170	SRSF4_HUMAN	Serine/arginine-rich splicing factor 4 (Pre-mRNA-splicing factor SRP75, SRP001LB, Splicing factor, arginine/serine-rich 4)	Belongs to the splicing factor SR family.; Contains 2 RRM (RNA recognition motif) domains.	nuclear speck; nucleoplasm; nucleus; nucleotide binding; poly(A) RNA binding; gene expression; hematopoietic progenitor cell differentiation; mRNA 3'-end processing; mRNA export from nucleus; mRNA processing; mRNA splicing, via spliceosome; negative regulation of mRNA splicing, via spliceosome; RNA splicing; RNA splicing, via transesterification reactions; termination of RNA polymerase II transcr…	Nucleus speckle.	Plays a role in alternative splice site selection during pre-mRNA splicing. Represses the splicing of MAPT/Tau exon 10.	1	1.82186	-1.3	0.356225	301956	109089	570048	200575	719911	381041	745113	316153	113454	597850	586972	786437	143843	436906	536955	597189
Q9NUJ1	ABHDA_HUMAN	Mycophenolic acid acyl-glucuronide esterase, mitochondrial (Alpha/beta hydrolase domain-containing protein 10)	Belongs to the AB hydrolase superfamily.	cytosol; mitochondrion; hydrolase activity, hydrolyzing O-glycosyl compounds; glucuronoside catabolic process	Mitochondrion.	Catalyzes the deglucuronidation of mycophenolic acid acyl-glucuronide, a metabolite of the immunosuppressant drug mycophenolate.	1	2.94118	-1.3	0.133252	43238.8	18321.4	62778.2	72041.6	80722.9	148592	297770	108001	27695.8	101526	144257	104452	159782	87802.5	82646.8	73125.8
P62306	RUXF_HUMAN	Small nuclear ribonucleoprotein F (Sm protein F)	Belongs to the snRNP Sm proteins family. SmF/LSm6 subfamily.	catalytic step 2 spliceosome; cytosol; methylosome; nucleoplasm; pICln-Sm protein complex; small nuclear ribonucleoprotein complex; SMN-Sm protein complex; spliceosomal complex; U1 snRNP; U12-type spliceosomal complex; U4 snRNP; U7 snRNP; RNA binding; gene expression; histone mRNA metabolic process; mRNA 3'-end processing; mRNA splicing, via spliceosome; ncRNA metabolic process; RNA splicing; spl…	Cytoplasm; Cytosol. Nucleus.	Core component of the spliceosomal U1, U2, U4 and U5 small nuclear ribonucleoproteins (snRNPs), the building blocks of the spliceosome. Thereby, plays an important role in the splicing of cellular pre-mRNAs. Most spliceosomal snRNPs contain a common set of Sm proteins SNRPB, SNRPD1, SNRPD2, SNRPD3, SNRPE, SNRPF and SNRPG that assemble in an heptameric protein ring on the Sm site of the small nucl…	2	24.4186	-1.3	0.167899	133536	36580	184478	102931	277998	119228	282697	110287	43046.8	235749	213198	152719	209703	104952	250760	138239
P26639	SYTC_HUMAN	Threonine--tRNA ligase, cytoplasmic (Threonyl-tRNA synthetase)	Belongs to the class-II aminoacyl-tRNA synthetase family.	actin cytoskeleton; cytoplasm; cytosol; extracellular vesicular exosome; ATP binding; protein homodimerization activity; threonine-tRNA ligase activity; gene expression; threonyl-tRNA aminoacylation; translation; tRNA aminoacylation for protein translation	Cytoplasm.	0	2	2.76625	-1.3	0.571638	199479	18045.6	41442.2	388412	357999	416765	503649	501562	32987.6	127595	552505	484991	1.19726e+06	375678	127719	90123
Q9H008	LHPP_HUMAN	Phospholysine phosphohistidine inorganic pyrophosphate phosphatase	Belongs to the HAD-like hydrolase superfamily.	cytoplasm; cytosol; nucleoplasm; nucleus; inorganic diphosphatase activity; magnesium ion binding; phosphohistidine phosphatase activity; protein homodimerization activity; phosphate-containing compound metabolic process; protein dephosphorylation	Cytoplasm.; Nucleus.	Phosphatase that hydrolyzes imidodiphosphate, 3-phosphohistidine and 6-phospholysine. Has broad substrate specificity and can also hydrolyze inorganic diphosphate, but with lower efficiency (By similarity).	2	11.4815	-1.3	0.293928	118409	96548.9	259083	142257	337867	91982.7	147976	261155	92441.6	432803	246784	241862	193432	161686	80796.2	225315
P06756	ITAV_HUMAN	Integrin alpha-V (Vitronectin receptor subunit alpha) [Cleaved into: Integrin alpha-V heavy chain; Integrin alpha-V light chain]	Belongs to the integrin alpha chain family.; Contains 7 FG-GAP repeats.	alphav-beta3 integrin-IGF-1-IGF1R complex; cell surface; external side of plasma membrane; extracellular vesicular exosome; filopodium membrane; focal adhesion; integral component of plasma membrane; integrin alphav-beta3 complex; integrin alphav-beta5 complex; integrin alphav-beta8 complex; integrin complex; lamellipodium membrane; membrane; microvillus membrane; phagocytic vesicle; plasma membr…	Membrane; Single-pass type I membrane protein.	The alpha-V (ITGAV) integrins are receptors for vitronectin, cytotactin, fibronectin, fibrinogen, laminin, matrix metalloproteinase-2, osteopontin, osteomodulin, prothrombin, thrombospondin and vWF. They recognize the sequence R-G-D in a wide array of ligands. In case of HIV-1 infection, the interaction with extracellular viral Tat protein seems to enhance angiogenesis in Kaposi's sarcoma lesions.	5	6.20229	-1.3	0.257051	179524	51013.4	360956	209697	300231	197065	455799	297806	136268	232090	504735	494307	721915	179533	73413.5	202486
P02763	A1AG1_HUMAN	Alpha-1-acid glycoprotein 1 (Orosomucoid-1)	Belongs to the calycin superfamily. Lipocalin family.	blood microparticle; extracellular region; extracellular space; extracellular vesicular exosome; acute-phase response; inflammatory response; regulation of immune system process; transport	Secreted.	Functions as transport protein in the blood stream. Binds various ligands in the interior of its beta-barrel domain. Also binds synthetic drugs and influences their distribution and availability in the body. Appears to function in modulating the activity of the immune system during the acute-phase reaction.	2	11.9403	-1.3	0.327493	241335	270061	280280	381841	285227	256808	178640	336092	175059	480820	298728	313769	564462	488317	229023	168920
Q13557	KCC2D_HUMAN	Calcium/calmodulin-dependent protein kinase type II subunit delta	Belongs to the protein kinase superfamily. CAMK Ser/Thr protein kinase family. CaMK subfamily.; Contains 1 protein kinase domain.	calcium channel complex; cytoplasm; cytosol; endocytic vesicle membrane; membrane; nucleoplasm; nucleus; perinuclear region of cytoplasm; plasma membrane; sarcolemma; sarcoplasmic reticulum membrane; ATP binding; calmodulin binding; calmodulin-dependent protein kinase activity; ion channel binding; protein homodimerization activity; protein serine/threonine kinase activity; sodium channel inhibit…	Cell membrane; Sarcolemma > Peripheral membrane protein > Cytoplasmic side. Sarcoplasmic reticulum membrane > Peripheral membrane protein > Cytoplasmic side.	Calcium/calmodulin-dependent protein kinase involved in the regulation of Ca(2+) homeostatis and excitation-contraction coupling (ECC) in heart by targeting ion channels, transporters and accessory proteins involved in Ca(2+) influx into the myocyte, Ca(2+) release from the sarcoplasmic reticulum (SR), SR Ca(2+) uptake and Na(+) and K(+) channel transport. Targets also transcription factors and s…	1	2.60521	-1.3	0.322183	23322.7	10789	51412.3	28251.8	48286.1	27905	20619.8	16874.2	6256.04	45864.8	30427.8	69871.9	36363.4	58219.4	15806.5	23042.5
P29590	PML_HUMAN	Protein PML (Promyelocytic leukemia protein, RING finger protein 71, Tripartite motif-containing protein 19)	Contains 2 B box-type zinc fingers.; Contains 1 RING-type zinc finger.	cytoplasm; cytosol; early endosome membrane; extrinsic component of endoplasmic reticulum membrane; nuclear matrix; nuclear membrane; nucleolus; nucleoplasm; nucleus; PML body; cobalt ion binding; DNA binding; protein heterodimerization activity; protein homodimerization activity; SUMO binding; transcription coactivator activity; ubiquitin protein ligase binding; zinc ion binding; activation of c…	Nucleus.; Nucleus > Nucleoplasm. Cytoplasm. Nucleus > PML body. Nucleus > Nucleolus. Endoplasmic reticulum membrane > Peripheral membrane protein > Cytoplasmic side. Early endosome membrane > Peripheral membrane protein > Cytoplasmic side.	Functions via its association with PML-nuclear bodies (PML-NBs) in a wide range of important cellular processes, including tumor suppression, transcriptional regulation, apoptosis, senescence, DNA damage response, and viral defense mechanisms. Acts as the scaffold of PML-NBs allowing other proteins to shuttle in and out, a process which is regulated by SUMO-mediated modifications and interactions…	5	6.34921	-1.3	0.302511	344706	214067	549796	376286	622831	264498	417419	385798	237603	910282	170971	494201	804390	422910	427248	420660
P61026	RAB10_HUMAN	Ras-related protein Rab-10	Belongs to the small GTPase superfamily. Rab family.	cytoplasmic vesicle membrane; endoplasmic reticulum membrane; endoplasmic reticulum tubular network; endosome; endosome membrane; extracellular vesicular exosome; focal adhesion; Golgi apparatus; insulin-responsive compartment; phagocytic vesicle membrane; primary cilium; recycling endosome; recycling endosome membrane; trans-Golgi network; GDP binding; GTP binding; GTPase activity; myosin V bind…	Cytoplasmic vesicle membrane; Lipid-anchor > Cytoplasmic side. Golgi apparatus > trans-Golgi network membrane. Endosome membrane. Recycling endosome membrane. Cytoplasmic vesicle > Phagosome membrane. Cell projection > Cilium. Endoplasmic reticulum membrane.	The small GTPases Rab are key regulators of intracellular membrane trafficking, from the formation of transport vesicles to their fusion with membranes. Rabs cycle between an inactive GDP-bound form and an active GTP-bound form that is able to recruit to membranes different set of downstream effectors directly responsible for vesicle formation, movement, tethering and fusion (By similarity). That…	2	11.5	-1.3	0.239387	104036	73775.4	268970	243576	152791	189385	203540	267657	166608	333973	203953	253962	203072	294131	115174	112046
P49419	AL7A1_HUMAN	Alpha-aminoadipic semialdehyde dehydrogenase (Aldehyde dehydrogenase family 7 member A1, Antiquitin-1, Betaine aldehyde dehydrogenase, Delta1-piperideine-6-carboxylate dehydrogenase)	Belongs to the aldehyde dehydrogenase family.	cytoplasm; cytosol; extracellular vesicular exosome; mitochondrial matrix; mitochondrion; nucleus; aldehyde dehydrogenase (NAD) activity; betaine-aldehyde dehydrogenase activity; L-aminoadipate-semialdehyde dehydrogenase activity; cellular aldehyde metabolic process; cellular nitrogen compound metabolic process; glycine betaine biosynthetic process from choline; lysine catabolic process; sensory …	Mitochondrion.; Nucleus. Cytoplasm; Cytosol.	Multifunctional enzyme mediating important protective effects. Metabolizes betaine aldehyde to betaine, an important cellular osmolyte and methyl donor. Protects cells from oxidative stress by metabolizing a number of lipid peroxidation-derived aldehydes. Involved in lysine catabolism.	7	16.3265	-1.3	0.350253	503532	290788	266840	872216	364093	1.17855e+06	1.61723e+06	1.34981e+06	310335	716447	1.65161e+06	750149	1.48359e+06	1.08328e+06	490396	412565
P84095	RHOG_HUMAN	Rho-related GTP-binding protein RhoG	Belongs to the small GTPase superfamily. Rho family.	cytosol; extracellular vesicular exosome; focal adhesion; plasma membrane; GTP binding; GTPase activity; actin cytoskeleton organization; activation of Rac GTPase activity; axon guidance; blood coagulation; cell chemotaxis; metabolic process; platelet activation; positive regulation of cell proliferation; positive regulation of establishment of protein localization to plasma membrane; positive re…	Cell membrane; Lipid-anchor > Cytoplasmic side.	Required for the formation of membrane ruffles during macropinocytosis. Plays a role in cell migration and is required for the formation of cup-like structures during trans-endothelial migration of leukocytes. In case of Salmonella enterica infection, activated by SopB and ARHGEF26/SGEF, which induces cytoskeleton rearrangements and promotes bacterial entry.	1	9.94764	-1.3	0.496169	4861.66	6603.44	36275	13764	27360.9	23954	23304.7	23831.2	12489.4	36082.9	15074.6	2920.68	56319	39874	17198.6	21380.9
P55327	TPD52_HUMAN	Tumor protein D52 (Protein N8)	Belongs to the TPD52 family.	cytoplasm; endoplasmic reticulum; perinuclear region of cytoplasm; calcium ion binding; protein heterodimerization activity; protein homodimerization activity; anatomical structure morphogenesis; B cell differentiation; positive regulation of cell proliferation; secretion	0	0	3	16.5179	-1.3	0.327384	123876	79678.5	231054	319544	243298	463039	169668	180556	244153	188920	190883	206320	365401	446048	145205	164663
P04899	GNAI2_HUMAN	Guanine nucleotide-binding protein G(i) subunit alpha-2 (Adenylate cyclase-inhibiting G alpha protein)	Belongs to the G-alpha family. G(i/o/t/z) subfamily.	centrosome; cytoplasm; cytosol; extracellular vesicular exosome; heterotrimeric G-protein complex; membrane; membrane raft; midbody; nucleoplasm; plasma membrane; vesicle; G-protein beta/gamma-subunit complex binding; G-protein coupled receptor binding; GTP binding; GTPase activity; metal ion binding; signal transducer activity; activation of MAPKK activity; adenosine receptor signaling pathway; …	Cytoplasm.; Cytoplasm > Cytoskeleton > Microtubule organizing center > Centrosome. Cell membrane.	Guanine nucleotide-binding proteins (G proteins) are involved as modulators or transducers in various transmembrane signaling systems. The G(i) proteins are involved in hormonal regulation of adenylate cyclase: they inhibit the cyclase in response to beta-adrenergic stimuli. May play a role in cell division.; Isoform sGi2: Regulates the cell surface density of dopamine receptors DRD2 by sequestra…	2	7.60563	-1.3	0.439149	41458.4	20392	54646.4	58666	125921	67355.1	127697	90795	73033.2	71082.3	13147.6	102175	175674	126884	72830.9	67019.8
P52788	SPSY_HUMAN	Spermine synthase (Spermidine aminopropyltransferase)	Belongs to the spermidine/spermine synthase family.; Contains 1 PABS (polyamine biosynthesis) domain.	cytosol; extracellular vesicular exosome; spermidine synthase activity; spermine synthase activity; cellular nitrogen compound metabolic process; methionine metabolic process; polyamine metabolic process; small molecule metabolic process; spermine biosynthetic process	0	Catalyzes the production of spermine from spermidine and decarboxylated S-adenosylmethionine (dcSAM).	1	2.18579	-1.3	0.447526	33987.4	12756.3	23300.2	92595.9	51755.2	29552.6	94377.8	80037.8	32710.1	11957.9	50470.2	113134	115862	74150	31678.3	50798.8
P80404	GABT_HUMAN	4-aminobutyrate aminotransferase, mitochondrial ((S)-3-amino-2-methylpropionate transaminase, GABA aminotransferase, Gamma-amino-N-butyrate transaminase, L-AIBAT)	Belongs to the class-III pyridoxal-phosphate-dependent aminotransferase family.	4-aminobutyrate transaminase complex; extracellular vesicular exosome; mitochondrial matrix; mitochondrion; neuron projection; (S)-3-amino-2-methylpropionate transaminase activity; 4-aminobutyrate transaminase activity; protein homodimerization activity; pyridoxal phosphate binding; succinate-semialdehyde dehydrogenase binding; behavioral response to cocaine; copulation; gamma-aminobutyric acid c…	Mitochondrion matrix.	Catalyzes the conversion of gamma-aminobutyrate and L-beta-aminoisobutyrate to succinate semialdehyde and methylmalonate semialdehyde, respectively. Can also convert delta-aminovalerate and beta-alanine.	5	12.2	-1.3	0.396998	130544	64151.5	406815	275633	453235	249561	766423	1.06783e+06	111477	344644	984989	204925	682229	260019	921893	196920
Q15084	PDIA6_HUMAN	Protein disulfide-isomerase A6 (Endoplasmic reticulum protein 5, Protein disulfide isomerase P5, Thioredoxin domain-containing protein 7)	Belongs to the protein disulfide isomerase family.; Contains 2 thioredoxin domains.	endoplasmic reticulum; endoplasmic reticulum lumen; endoplasmic reticulum membrane; endoplasmic reticulum-Golgi intermediate compartment; extracellular vesicular exosome; melanosome; plasma membrane; protein disulfide isomerase activity; activation of signaling protein activity involved in unfolded protein response; apoptotic cell clearance; cell redox homeostasis; cellular protein metabolic proc…	Endoplasmic reticulum lumen.; Cell membrane. Melanosome.	May function as a chaperone that inhibits aggregation of misfolded proteins. Plays a role in platelet aggregation and activation by agonists such as convulxin, collagen and thrombin.	8	19.7727	-1.3	0.416139	2.96506e+06	834675	5.2499e+06	3.59613e+06	7.39117e+06	2.32312e+06	5.05816e+06	2.21076e+07	1.05876e+06	4.26392e+06	7.64779e+06	7.11807e+06	2.26832e+07	4.39426e+06	2.23575e+06	4.71715e+06
Q13642	FHL1_HUMAN	Four and a half LIM domains protein 1 (Skeletal muscle LIM-protein 1)	Contains 3 LIM zinc-binding domains.	cytoplasm; cytosol; focal adhesion; nucleus; plasma membrane; ion channel binding; zinc ion binding; cell differentiation; muscle organ development; negative regulation of cell growth; negative regulation of G1/S transition of mitotic cell cycle; negative regulation of G2/M transition of mitotic cell cycle; organ morphogenesis; positive regulation of potassium ion transport; regulation of membran…	Cytoplasm. Cytoplasm.; Nucleus. Nucleus.; Cytoplasm > Cytosol.	May have an involvement in muscle development or hypertrophy.	3	11.1455	-1.3	0.46287	785918	524490	240907	807980	761235	1.6244e+06	2.73655e+06	808692	698269	1.30675e+06	1.22108e+06	1.87395e+06	1.63051e+06	1.26008e+06	235282	630840
Q7Z4W1	DCXR_HUMAN	L-xylulose reductase (Carbonyl reductase II, Dicarbonyl/L-xylulose reductase, Kidney dicarbonyl reductase, Short chain dehydrogenase/reductase family 20C member 1, Sperm surface protein P34H)	Belongs to the short-chain dehydrogenases/reductases (SDR) family.	brush border; cytoplasmic microtubule; extracellular vesicular exosome; membrane; microvillus; nucleus; L-xylulose reductase (NADP+) activity; oxidoreductase activity, acting on NAD(P)H, quinone or similar compound as acceptor; D-xylose metabolic process; glucose metabolic process; NADP metabolic process; oxidation-reduction process; protein homotetramerization; xylulose metabolic process	Membrane; Peripheral membrane protein.	Catalyzes the NADPH-dependent reduction of several pentoses, tetroses, trioses, alpha-dicarbonyl compounds and L-xylulose. Participates in the uronate cycle of glucose metabolism. May play a role in the water absorption and cellular osmoregulation in the proximal renal tubules by producing xylitol, an osmolyte, thereby preventing osmolytic stress from occurring in the renal tubules.	3	11.8852	-1.3	0.225469	127241	50398.3	194747	183039	355440	386422	807058	390035	116863	663737	345147	196964	547386	261970	153934	246903
P13489	RINI_HUMAN	Ribonuclease inhibitor (Placental ribonuclease inhibitor, Ribonuclease/angiogenin inhibitor 1)	Contains 15 LRR (leucine-rich) repeats.	angiogenin-PRI complex; cytoplasm; extracellular vesicular exosome; ribonuclease inhibitor activity; mRNA catabolic process; negative regulation of catalytic activity; regulation of angiogenesis	Cytoplasm.	Ribonuclease inhibitor which inhibits RNASE1, RNASE2 and ANG. May play a role in redox homeostasis.	8	23.8612	-1.3	0.126802	423075	221575	1.06766e+06	609444	1.39678e+06	953710	1.1186e+06	1.04077e+06	551317	1.22701e+06	591781	1.12748e+06	845875	997014	755737	994349
Q00059	TFAM_HUMAN	Transcription factor A, mitochondrial (Mitochondrial transcription factor 1, Transcription factor 6, Transcription factor 6-like 2)	Contains 2 HMG box DNA-binding domains.	cytosol; mitochondrial matrix; mitochondrial nucleoid; mitochondrion; nucleus; chromatin binding; DNA binding, bending; mitochondrial light strand promoter sense binding; poly(A) RNA binding; RNA polymerase II core promoter proximal region sequence-specific DNA binding; RNA polymerase II core promoter proximal region sequence-specific DNA binding transcription factor activity involved in positive…	Mitochondrion.; Mitochondrion matrix > Mitochondrion nucleoid.	Binds to the mitochondrial light strand promoter and functions in mitochondrial transcription regulation. Required for accurate and efficient promoter recognition by the mitochondrial RNA polymerase. Promotes transcription initiation from the HSP1 and the light strand promoter by binding immediately upstream of transcriptional start sites. Is able to unwind DNA. Bends the mitochondrial light stra…	1	4.06504	-1.3	0.145733	35378.2	12192.7	68749.3	44771.5	62023.6	117997	135783	48671.5	29091.1	73812.5	111194	55648.1	68618.3	67095	61395.8	52056.8
P61916	NPC2_HUMAN	Epididymal secretory protein E1 (Human epididymis-specific protein 1, Niemann-Pick disease type C2 protein)	Belongs to the NPC2 family.	endoplasmic reticulum; extracellular vesicular exosome; lysosome; cholesterol binding; enzyme binding; cholesterol efflux; cholesterol homeostasis; cholesterol metabolic process; cholesterol transport; glycolipid transport; intracellular cholesterol transport; intracellular sterol transport; phospholipid transport; regulation of isoprenoid metabolic process; response to virus	Secreted.; Endoplasmic reticulum. Lysosome.	Intracellular cholesterol transporter which acts in concert with NPC1 and plays an important role in the egress of cholesterol from the endosomal/lysosomal compartment. Both NPC1 and NPC2 function as the cellular 'tag team duo' (TTD) to catalyze the mobilization of cholesterol within the multivesicular environment of the late endosome (LE) to effect egress through the limiting bilayer of the LE. …	1	15.2318	-1.3	0.713875	31458	14269.9	336471	35466.1	228210	9593.67	109564	40555.4	12689.7	304717	480792	42778.4	171127	64345.8	2991.56	60604.8
Q12931	TRAP1_HUMAN	Heat shock protein 75 kDa, mitochondrial (TNFR-associated protein 1, Tumor necrosis factor type 1 receptor-associated protein)	Belongs to the heat shock protein 90 family.	extracellular exosome; lipid particle; membrane; mitochondrial inner membrane; mitochondrial intermembrane space; mitochondrial matrix; mitochondrion; nucleoplasm; ATP binding; poly(A) RNA binding; protein kinase binding; tumor necrosis factor receptor binding; chaperone-mediated protein folding; negative regulation of cellular respiration; negative regulation of oxidative stress-induced intrinsi…	Mitochondrion.; Mitochondrion inner membrane. Mitochondrion matrix.	Chaperone that expresses an ATPase activity. Involved in maintaining mitochondrial function and polarization, most likely through stabilization of mitochondrial complex I. Is a negative regulator of mitochondrial respiration able to modulate the balance between oxidative phosphorylation and aerobic glycolysis. The impact of TRAP1 on mitochondrial respiration is probably mediated by modulation of …	1	1.70455	-1.3	0.343922	26639.7	10903	65757.3	24611	80404.9	71251.5	142479	41258.7	7196.53	51784.8	149214	63782.7	116792	34486.3	51432.6	65932.1
Q9NRX4	PHP14_HUMAN	14 kDa phosphohistidine phosphatase (Phosphohistidine phosphatase 1, Protein janus-A homolog)	Belongs to the janus family.	cytosol; extracellular vesicular exosome; calcium channel inhibitor activity; ion channel binding; phosphohistidine phosphatase activity; phosphoprotein phosphatase activity; negative regulation of ATP citrate synthase activity; negative regulation of lyase activity; negative regulation of T cell receptor signaling pathway; peptidyl-histidine dephosphorylation; positive regulation of cell motilit…	Cytoplasm.	Exhibits phosphohistidine phosphatase activity.	1	16	-1.3	0.288041	64387.5	39887.8	96670.2	97890.4	114962	357630	260957	118742	32206.9	154578	304348	156427	226647	215374	59755.8	137635
P49411	EFTU_HUMAN	Elongation factor Tu, mitochondrial (P43)	Belongs to the TRAFAC class translation factor GTPase superfamily. Classic translation factor GTPase family. EF-Tu/EF-1A subfamily.; Contains 1 tr-type G (guanine nucleotide-binding) domain.	extracellular vesicular exosome; membrane; mitochondrial nucleoid; mitochondrion; GTP binding; GTPase activity; poly(A) RNA binding; translation elongation factor activity; mitochondrial translation; mitochondrial translational elongation; organelle organization; translational elongation	Mitochondrion.	This protein promotes the GTP-dependent binding of aminoacyl-tRNA to the A-site of ribosomes during protein biosynthesis.	9	23.2301	-1.3	0.238246	520832	223236	994118	1.03143e+06	1.14102e+06	2.75867e+06	2.63823e+06	1.21718e+06	375459	1.56394e+06	3.31517e+06	1.11442e+06	1.90292e+06	1.15988e+06	1.04498e+06	748614
Q8N4T8	CBR4_HUMAN	Carbonyl reductase family member 4 (3-oxoacyl-[acyl-carrier-protein] reductase, Quinone reductase CBR4)	Belongs to the short-chain dehydrogenases/reductases (SDR) family.	mitochondrial matrix; NAD(P)H dehydrogenase (quinone) activity; NADPH binding; NADPH dehydrogenase (quinone) activity; quinone binding; daunorubicin metabolic process; doxorubicin metabolic process; fatty acid biosynthetic process; protein homotetramerization	Mitochondrion matrix.	The heteroteramer with HSD17B8 has NADH-dependent 3-ketoacyl-acyl carrier protein reductase activity. May play a role in biosynthesis of fatty acids in mitochondria. The homotetramer may act as NADPH-dependent quinone reductase. Has broad substrate specificity and reduces 9,10-phenanthrenequinone, 1,4-benzoquinone and various other o-quinones and p-quinones (in vitro).	1	5.06329	-1.3	0.250894	41565.9	23210.5	40804.5	58371.5	38765.6	125836	111965	86121.6	19959.1	145106	58006.8	72715	130386	81242.1	52399.4	49577.6
Q13228	SBP1_HUMAN	Selenium-binding protein 1 (56 kDa selenium-binding protein)	Belongs to the selenium-binding protein family.	cytosol; extracellular space; extracellular vesicular exosome; membrane; nucleolus; selenium binding; protein transport	Nucleus.; Cytoplasm > Cytosol. Membrane > Peripheral membrane protein.	Selenium-binding protein which may be involved in the sensing of reactive xenobiotics in the cytoplasm. May be involved in intra-Golgi protein transport (By similarity).	12	26.2712	-1.3	0.387251	3.11824e+06	1.51596e+06	1.88154e+06	5.99497e+06	2.87848e+06	5.58462e+06	8.74155e+06	6.58007e+06	2.23912e+06	4.0799e+06	1.15411e+07	8.94776e+06	5.41346e+06	5.57038e+06	1.41265e+06	3.82625e+06
Q6PCB0	VWA1_HUMAN	von Willebrand factor A domain-containing protein 1	Contains 2 fibronectin type-III domains.; Contains 1 VWFA domain.	basement membrane; extracellular space; extracellular vesicular exosome; interstitial matrix; behavioral response to pain; extracellular matrix organization	Secreted; Extracellular space > Extracellular matrix > Basement membrane.	Promotes matrix assembly.	3	11.236	-1.3	0.412303	221962	93167.9	368394	217527	544374	363269	491500	559518	82649.8	248276	126849	776462	1.06575e+06	688895	248229	767143
Q9UNF0	PACN2_HUMAN	Protein kinase C and casein kinase substrate in neurons protein 2 (Syndapin-2, Syndapin-II)	Belongs to the PACSIN family.; Contains 1 F-BAR domain.; Contains 1 SH3 domain.	caveola; cell-cell junction; cytoplasm; cytoplasmic vesicle membrane; cytoskeleton; cytosol; early endosome; extracellular vesicular exosome; extrinsic component of membrane; focal adhesion; intracellular membrane-bounded organelle; membrane-bounded vesicle; nucleoplasm; recycling endosome membrane; ruffle membrane; cytoskeletal protein binding; identical protein binding; phosphatidic acid bindin…	Cytoplasm.; Cytoplasm > Cytoskeleton. Cytoplasmic vesicle membrane > Peripheral membrane protein > Cytoplasmic side. Early endosome. Recycling endosome membrane. Cell projection > Ruffle membrane > Peripheral membrane protein > Cytoplasmic side. Cell membrane > Peripheral membrane protein > Cytoplasmic side. Cell projection. Membrane > Caveola.	Lipid-binding protein that is able to promote the tubulation of the phosphatidic acid-containing membranes it preferentially binds. Plays a role in intracellular vesicle-mediated transport. Involved in the endocytosis of cell-surface receptors like the EGF receptor, contributing to its internalization in the absence of EGF stimulus. May also play a role in the formation of caveolae at the cell me…	1	2.26337	-1.3	0.588588	12134.7	7766.26	22026.7	21837.2	22272.4	28659.4	30976.5	27707.4	612.512	87636.5	45603	34540	49199	47853.4	25790.7	15225
Q8N2K0	ABD12_HUMAN	Monoacylglycerol lipase ABHD12 (2-arachidonoylglycerol hydrolase, Abhydrolase domain-containing protein 12)	Belongs to the serine esterase family.	alpha-amino-3-hydroxy-5-methyl-4-isoxazolepropionic acid selective glutamate receptor complex; integral component of membrane; acylglycerol lipase activity; acylglycerol catabolic process; adult walking behavior; phosphatidylserine catabolic process; response to auditory stimulus	Membrane; Single-pass membrane protein.	Lysophosphatidylserine (LPS) lipase that plays a key role in the central nervous system. Represents a major LPS lipase in the brain (By similarity). May also have a 2-arachidonoylglycerol (2-AG) hydrolase activity and act as a regulator of endocannabinoid signaling pathways.	1	3.01508	-1.3	0.667393	15038.1	2492.73	11183.4	19416.5	22497.3	47195.2	34822.6	38556.2	11334.1	42309.8	56428.4	46861.5	65423.8	28978.4	28038.6	541.887
P29218	IMPA1_HUMAN	Inositol monophosphatase 1 (D-galactose 1-phosphate phosphatase, Inositol-1(or 4)-monophosphatase 1, Lithium-sensitive myo-inositol monophosphatase A1)	Belongs to the inositol monophosphatase family.	cytoplasm; cytosol; extracellular vesicular exosome; identical protein binding; inositol monophosphate 1-phosphatase activity; inositol monophosphate 3-phosphatase activity; inositol monophosphate 4-phosphatase activity; inositol monophosphate phosphatase activity; lithium ion binding; magnesium ion binding; manganese ion binding; protein homodimerization activity; inositol biosynthetic process; …	Cytoplasm.	Responsible for the provision of inositol required for synthesis of phosphatidylinositol and polyphosphoinositides and has been implicated as the pharmacological target for lithium action in brain. Has broad substrate specificity and can use myo-inositol monophosphates, myo-inositol 1,3-diphosphate, myo-inositol 1,4-diphosphate, scyllo-inositol-phosphate, D-galactose 1-phosphate, glucose-1-phosph…	2	8.66426	-1.3	0.0890729	88383.6	38776	179481	140637	248127	263240	257715	229419	103587	348600	147785	218418	245920	176225	128550	162105
P02042	HBD_HUMAN	Hemoglobin subunit delta (Delta-globin, Hemoglobin delta chain)	Belongs to the globin family.	blood microparticle; cytosol; hemoglobin complex; heme binding; iron ion binding; oxygen binding; oxygen transporter activity; blood coagulation	0	Involved in oxygen transport from the lung to the various peripheral tissues.	5	44.2177	-1.3	0.737458	999213	2.68958e+06	863366	9.86523e+06	917412	7.35451e+06	503141	1.43781e+06	1.2171e+07	336418	2.20645e+06	1.22024e+06	2.07716e+06	6.78528e+06	1.83435e+06	1.24272e+06
Q9NVG8	TBC13_HUMAN	TBC1 domain family member 13	Contains 1 Rab-GAP TBC domain.	Rab GTPase activator activity	0	May act as a GTPase-activating protein for Rab family protein(s).	1	2.5	-1.3	0.34822	12734.5	4236.84	31510	18107.4	33600.5	20636	30764.8	19625.7	1979.37	30886.9	30078.1	29464.4	37659.9	41466	18883.5	25978.2
Q93099	HGD_HUMAN	Homogentisate 1,2-dioxygenase (Homogentisate oxygenase, Homogentisic acid oxidase, Homogentisicase)	Belongs to the homogentisate dioxygenase family.	cytosol; extracellular exosome; homogentisate 1,2-dioxygenase activity; metal ion binding; cellular nitrogen compound metabolic process; L-phenylalanine catabolic process; small molecule metabolic process; tyrosine catabolic process	0	0	1	2.47191	-1.3	0.674288	45806.5	1436.83	45090.6	143159	21909.1	16541.2	61893.8	131866	15577.7	80440.4	51835.6	77170.9	161048	75729.2	14088.8	4727.21
Q5JTV8	TOIP1_HUMAN	Torsin-1A-interacting protein 1 (Lamin-associated protein 1B)	Belongs to the TOR1AIP family.	integral component of membrane; nuclear inner membrane; nucleus; ATPase activator activity; ATPase binding; cytoskeletal protein binding; nuclear membrane organization; positive regulation of ATPase activity; protein localization to nucleus	Nucleus inner membrane; Single-pass membrane protein.	Required for nuclear membrane integrity. Induces TOR1A and TOR1B ATPase activity and is required for their location on the nuclear membrane. Binds to A- and B-type lamins. Possible role in membrane attachment and assembly of the nuclear lamina.	3	6.86106	-1.3	0.120283	136098	48140.1	404385	123518	276592	304908	398537	201214	93842.3	177414	299339	267525	460475	266951	149281	293132
P01042	KNG1_HUMAN	Kininogen-1 (Alpha-2-thiol proteinase inhibitor, Fitzgerald factor, High molecular weight kininogen, Williams-Fitzgerald-Flaujeac factor) [Cleaved into: Kininogen-1 heavy chain; T-kinin (Ile-Ser-Bradykinin); Bradykinin (Kallidin I); Lysyl-bradykinin (Kallidin II); Kininogen-1 light chain; Low molecular weight growth-promoting factor]	Contains 3 cystatin kininogen-type domains.	blood microparticle; extracellular region; extracellular space; extracellular vesicular exosome; plasma membrane; platelet alpha granule lumen; cysteine-type endopeptidase inhibitor activity; heparin binding; receptor binding; zinc ion binding; blood coagulation; blood coagulation, intrinsic pathway; inflammatory response; negative regulation of blood coagulation; negative regulation of cell adhe…	Secreted; Extracellular space.	(1) Kininogens are inhibitors of thiol proteases; (2) HMW-kininogen plays an important role in blood coagulation by helping to position optimally prekallikrein and factor XI next to factor XII; (3) HMW-kininogen inhibits the thrombin- and plasmin-induced aggregation of thrombocytes; (4) the active peptide bradykinin that is released from HMW-kininogen shows a variety of physiological effects: (4A…	4	8.22981	-1.3	0.396053	295945	330635	427316	401872	364639	854322	244080	699695	269061	308540	445910	435659	1.39157e+06	936751	418579	330586
Q8NBJ7	SUMF2_HUMAN	Sulfatase-modifying factor 2 (C-alpha-formylglycine-generating enzyme 2)	Belongs to the sulfatase-modifying factor family.	endoplasmic reticulum lumen; metal ion binding; cellular protein metabolic process; post-translational protein modification	Endoplasmic reticulum lumen.	Lacks formyl-glycine generating activity and is unable to convert newly synthesized inactive sulfatases to their active form. Inhibits the activation of sulfatases by SUMF1.	2	8.63787	-1.3	0.327254	50602.1	23755.5	181726	91444	109777	188257	145127	219861	32780.9	341116	225987	103382	359666	77345.5	73741	80178.7
P62308	RUXG_HUMAN	Small nuclear ribonucleoprotein G (Sm protein G)	Belongs to the snRNP Sm proteins family.	catalytic step 2 spliceosome; cytosol; methylosome; nucleoplasm; small nuclear ribonucleoprotein complex; SMN-Sm protein complex; spliceosomal complex; U1 snRNP; U12-type spliceosomal complex; U4 snRNP; U7 snRNP; poly(A) RNA binding; gene expression; histone mRNA metabolic process; mRNA 3'-end processing; mRNA splicing, via spliceosome; ncRNA metabolic process; RNA splicing; spliceosomal complex …	Cytoplasm; Cytosol. Nucleus.	Core component of the spliceosomal U1, U2, U4 and U5 small nuclear ribonucleoproteins (snRNPs), the building blocks of the spliceosome. Thereby, plays an important role in the splicing of cellular pre-mRNAs. Most spliceosomal snRNPs contain a common set of Sm proteins SNRPB, SNRPD1, SNRPD2, SNRPD3, SNRPE, SNRPF and SNRPG that assemble in an heptameric protein ring on the Sm site of the small nucl…	1	17.1053	-1.3	0.381108	64998.7	25147.7	169748	87698.5	47279.7	76408.6	77832.2	82886.4	60512.3	93920.3	43646.1	150195	94361	131489	91195.4	44300.2
Q15847	ADIRF_HUMAN	Adipogenesis regulatory factor (Adipogenesis factor rich in obesity, Adipose most abundant gene transcript 2 protein, Adipose-specific protein 2)	0	cytoplasm; extracellular vesicular exosome; nucleoplasm; nucleus; cell differentiation; cellular response to cisplatin; cellular response to radiation; positive regulation of fat cell differentiation; positive regulation of transcription from RNA polymerase II promoter; regulation of response to drug; transcription, DNA-templated	Nucleus.	Plays a role in fat cell development; promotes adipogenic differentiation and stimulates transcription initiation of master adipogenesis factors like PPARG and CEBPA at early stages of preadipocyte differentiation. Its overexpression confers resistance to the anticancer chemotherapeutic drug cisplatin.	2	71.0526	-1.3	0.596735	30839.4	41094.9	117128	124929	180674	151767	87521.8	159394	223353	327670	16614	118078	162768	197058	58687.2	86619
O00170	AIP_HUMAN	AH receptor-interacting protein (Aryl-hydrocarbon receptor-interacting protein, HBV X-associated protein 2, Immunophilin homolog ARA9)	Contains 1 PPIase FKBP-type domain.; Contains 3 TPR repeats.	cytoplasm; cytosol; membrane; nucleoplasm; GAF domain binding; signal transducer activity; transcription coactivator activity; transcription factor binding; unfolded protein binding; negative regulation of cyclic-nucleotide phosphodiesterase activity; protein maturation by protein folding; protein targeting to mitochondrion; regulation of nucleic acid-templated transcription; regulation of protei…	Cytoplasm.	May play a positive role in AHR-mediated (aromatic hydrocarbon receptor) signaling, possibly by influencing its receptivity for ligand and/or its nuclear targeting.; Cellular negative regulator of the hepatitis B virus (HBV) X protein.	1	4.24242	-1.3	0.0638754	37515.3	15677.3	115357	58773.7	109062	109027	97668.8	84811.3	40449.4	135407	79084.5	87298.2	121936	73599.8	60016.3	63900.9
P46977	STT3A_HUMAN	Dolichyl-diphosphooligosaccharide--protein glycosyltransferase subunit STT3A (B5, Integral membrane protein 1, Transmembrane protein TMC)	Belongs to the STT3 family.	endoplasmic reticulum membrane; integral component of membrane; membrane; oligosaccharyltransferase complex; dolichyl-diphosphooligosaccharide-protein glycotransferase activity; cellular protein metabolic process; co-translational protein modification; post-translational protein modification; protein N-linked glycosylation via asparagine	Endoplasmic reticulum membrane; Multi-pass membrane protein.	Catalytic subunit of the N-oligosaccharyl transferase (OST) complex which catalyzes the transfer of a high mannose oligosaccharide from a lipid-linked oligosaccharide donor to an asparagine residue within an Asn-X-Ser/Thr consensus motif in nascent polypeptide chains. N-glycosylation occurs cotranslationally and the complex associates with the Sec61 complex at the channel-forming translocon compl…	2	2.83688	-1.3	0.433228	71215.2	36343.1	50827.5	66573.2	307082	70976.7	226062	155922	39479.7	83253.3	129307	255781	284403	176242	27032.8	153246
P14550	AK1A1_HUMAN	Alcohol dehydrogenase [NADP(+)] (Aldehyde reductase, Aldo-keto reductase family 1 member A1)	Belongs to the aldo/keto reductase family.	apical plasma membrane; cytosol; extracellular space; extracellular vesicular exosome; alditol:NADP+ 1-oxidoreductase activity; electron carrier activity; L-glucuronate reductase activity; aldehyde catabolic process; cellular aldehyde metabolic process; D-glucuronate catabolic process; glucose metabolic process; L-ascorbic acid biosynthetic process	0	Catalyzes the NADPH-dependent reduction of a variety of aromatic and aliphatic aldehydes to their corresponding alcohols. Catalyzes the reduction of mevaldate to mevalonic acid and of glyceraldehyde to glycerol. Has broad substrate specificity. In vitro substrates include succinic semialdehyde, 4-nitrobenzaldehyde, 1,2-naphthoquinone, methylglyoxal, and D-glucuronic acid. Plays a role in the acti…	7	27.3846	-1.3	0.033111	1.03705e+06	494971	2.01829e+06	967396	2.07946e+06	2.04451e+06	4.23067e+06	2.74517e+06	780072	1.73939e+06	2.52931e+06	2.27225e+06	3.71936e+06	2.58599e+06	1.48439e+06	1.49236e+06
Q16775	GLO2_HUMAN	Hydroxyacylglutathione hydrolase, mitochondrial (Glyoxalase II)	Belongs to the metallo-beta-lactamase superfamily. Glyoxalase II family.	cytoplasm; extracellular vesicular exosome; mitochondrial matrix; hydroxyacylglutathione hydrolase activity; zinc ion binding; glutathione biosynthetic process	Mitochondrion matrix. Cytoplasm.	Thiolesterase that catalyzes the hydrolysis of S-D-lactoyl-glutathione to form glutathione and D-lactic acid.	1	2.5974	-1.3	0.218216	40549.3	23304.3	56880.7	72273.3	134222	233707	155125	119577	42758	83209.4	231241	88720.7	153179	117447	67550.8	86146.9
Q14011	CIRBP_HUMAN	Cold-inducible RNA-binding protein (A18 hnRNP, Glycine-rich RNA-binding protein CIRP)	Contains 1 RRM (RNA recognition motif) domain.	cytoplasm; cytoplasmic stress granule; nucleoplasm; nucleus; mRNA 3'-UTR binding; nucleotide binding; poly(A) RNA binding; small ribosomal subunit rRNA binding; translation repressor activity; mRNA stabilization; negative regulation of translation; positive regulation of translation; response to cold; response to UV; stress granule assembly	Nucleus; Nucleoplasm. Cytoplasm.	Cold-inducible mRNA binding protein that plays a protective role in the genotoxic stress response by stabilizing transcripts of genes involved in cell survival. Acts as a translational activator. Seems to play an essential role in cold-induced suppression of cell proliferation. Binds specifically to the 3'-untranslated regions (3'-UTRs) of stress-responsive transcripts RPA2 and TXN. Acts as a tra…	2	12.7907	-1.3	0.364841	115929	37566.3	78217.8	101049	235753	135407	179677	130199	41057.7	70374.7	81780.4	311779	209598	128897	272000	161742
P43652	AFAM_HUMAN	Afamin (Alpha-albumin)	Belongs to the ALB/AFP/VDB family.; Contains 3 albumin domains.	blood microparticle; extracellular region; extracellular space; extracellular vesicular exosome; vitamin E binding; vitamin transport	Secreted.	Vitamin E binding protein. May transport vitamin E in body fluids under conditions where the lipoprotein system is not sufficient. May be involved in the regulation and transport of vitamin E at the blood-brain barrier.	1	1.83639	-1.2	0.587631	1595.75	3212.29	719.106	4483.91	8591.24	7560.97	1905.65	5600.53	2799.48	2727.58	5528.68	1259.71	12074	4886.99	3322.47	3784.37
Q92506	DHB8_HUMAN	Estradiol 17-beta-dehydrogenase 8 (17-beta-hydroxysteroid dehydrogenase 8, 3-oxoacyl-[acyl-carrier-protein] reductase, Protein Ke6, Really interesting new gene 2 protein, Testosterone 17-beta-dehydrogenase 8)	Belongs to the short-chain dehydrogenases/reductases (SDR) family.	mitochondrial envelope; mitochondrial matrix; plasma membrane; 3-hydroxyacyl-CoA dehydrogenase activity; estradiol 17-beta-dehydrogenase activity; testosterone dehydrogenase (NAD+) activity; androgen metabolic process; estrogen biosynthetic process; fatty acid biosynthetic process	Mitochondrion matrix.	NAD-dependent 17-beta-hydroxysteroid dehydrogenase with highest activity towards estradiol. Has very low activity towards testosterone. The heteroteramer with CBR4 has NADH-dependent 3-ketoacyl-acyl carrier protein reductase activity. May play a role in biosynthesis of fatty acids in mitochondria.	3	16.092	-1.2	0.230701	135687	39963.1	240545	135051	167639	388255	412649	284644	63892.1	548678	271600	197531	402802	232585	183291	144178
Q9UJZ1	STML2_HUMAN	Stomatin-like protein 2, mitochondrial (EPB72-like protein 2, Paraprotein target 7)	Belongs to the band 7/mec-2 family.	cytoskeleton; extrinsic component of plasma membrane; membrane raft; mitochondrial inner membrane; mitochondrial intermembrane space; cardiolipin binding; receptor binding; CD4-positive, alpha-beta T cell activation; cellular calcium ion homeostasis; interleukin-2 production; lipid localization; mitochondrial ATP synthesis coupled proton transport; mitochondrial calcium ion transport; mitochondri…	Mitochondrion inner membrane.; Mitochondrion intermembrane space. Cell membrane > Peripheral membrane protein. Membrane raft > Peripheral membrane protein.	Mitochondrial protein that probably regulates the biogenesis and the activity of mitochondria. Stimulates cardiolipin biosynthesis, binds cardiolipin-enriched membranes where it recruits and stabilizes some proteins including prohibitin and may therefore act in the organization of functional microdomains in mitochondrial membranes. Through regulation of the mitochondrial function may play a role …	3	17.1348	-1.2	0.428658	24786.4	14144	63579.6	77198.8	67942.7	313161	238500	95931.4	22625.9	117234	236885	82769.4	141947	100645	76213.9	52543.1
Q96RQ3	MCCA_HUMAN	Methylcrotonoyl-CoA carboxylase subunit alpha, mitochondrial (3-methylcrotonyl-CoA carboxylase 1, 3-methylcrotonyl-CoA carboxylase biotin-containing subunit, 3-methylcrotonyl-CoA:carbon dioxide ligase subunit alpha)	Contains 1 ATP-grasp domain.; Contains 1 biotin carboxylation domain.; Contains 1 biotinyl-binding domain.	cytosol; mitochondrial inner membrane; mitochondrial matrix; mitochondrion; ATP binding; biotin binding; biotin carboxylase activity; metal ion binding; methylcrotonoyl-CoA carboxylase activity; biotin metabolic process; branched-chain amino acid catabolic process; cellular nitrogen compound metabolic process; leucine catabolic process; small molecule metabolic process; vitamin metabolic process;…	Mitochondrion matrix.	Biotin-attachment subunit of the 3-methylcrotonyl-CoA carboxylase, an enzyme that catalyzes the conversion of 3-methylcrotonyl-CoA to 3-methylglutaconyl-CoA, a critical step for leucine and isovaleric acid catabolism.	1	1.51724	-1.2	0.476901	24033.1	7421.63	42297.4	52329.5	62172.7	134842	165970	77179.3	19295.2	79273.2	283105	42005.6	81238.6	32181.2	86725.7	36723.1
Q9NR45	SIAS_HUMAN	Sialic acid synthase (N-acetylneuraminate synthase, N-acetylneuraminate-9-phosphate synthase, N-acetylneuraminic acid phosphate synthase, N-acetylneuraminic acid synthase)	Contains 1 AFP-like domain.	cytoplasm; cytosol; extracellular vesicular exosome; N-acetylneuraminate synthase activity; N-acylneuraminate cytidylyltransferase activity; N-acylneuraminate-9-phosphate synthase activity; cellular protein metabolic process; dolichol-linked oligosaccharide biosynthetic process; lipopolysaccharide biosynthetic process; post-translational protein modification; protein N-linked glycosylation via as…	0	Produces N-acetylneuraminic acid (Neu5Ac) and 2-keto-3-deoxy-D-glycero-D-galacto-nononic acid (KDN). Can also use N-acetylmannosamine 6-phosphate and mannose 6-phosphate as substrates to generate phosphorylated forms of Neu5Ac and KDN, respectively.	2	7.79944	-1.2	0.205538	177214	52616.9	646851	157249	564756	405903	613077	441408	117805	338163	517110	478114	1.03102e+06	348027	217879	273257
O75439	MPPB_HUMAN	Mitochondrial-processing peptidase subunit beta (Beta-MPP, P-52)	Belongs to the peptidase M16 family.	mitochondrial matrix; mitochondrial respiratory chain complex III; metalloendopeptidase activity; zinc ion binding; aerobic respiration; cellular protein metabolic process; mitochondrial electron transport, ubiquinol to cytochrome c; protein processing; protein targeting to mitochondrion	Mitochondrion matrix.	Cleaves presequences (transit peptides) from mitochondrial protein precursors.	1	2.04499	-1.2	0.256315	23325.5	10695.5	38126.7	29358.3	42341.7	51292.1	72315.3	67158.8	15237.6	54158.9	134158	38796.2	104872	23393.1	41403.1	24371.5
Q9Y394	DHRS7_HUMAN	Dehydrogenase/reductase SDR family member 7 (Retinal short-chain dehydrogenase/reductase 4)	Belongs to the short-chain dehydrogenases/reductases (SDR) family.	membrane; oxidoreductase activity	0	0	4	15.9292	-1.2	0.479446	175284	71083.5	404793	301571	542704	222702	1.02543e+06	500731	116358	382631	2.55823e+06	247911	941509	198427	295849	218636
Q9BUR5	APOO_HUMAN	Apolipoprotein O (Protein FAM121B)	Belongs to the apolipoprotein O/MICOS complex subunit Mic27 family.	extracellular space; high-density lipoprotein particle; integral component of membrane; low-density lipoprotein particle; mitochondrion; very-low-density lipoprotein particle; lipid transport	Membrane; Single-pass membrane protein. Secreted.	Promotes cholesterol efflux from macrophage cells. Detected in HDL, LDL and VLDL. Secreted by a microsomal triglyceride transfer protein (MTTP)-dependent mechanism, probably as a VLDL-associated protein that is subsequently transferred to HDL. May be involved in myocardium-protective mechanisms against lipid accumulation.	1	5.55556	-1.2	0.182208	28478	9464.03	58944.5	50232	49998.5	84762.5	92612.2	71894.6	16948.9	77547.7	121007	56484.8	127049	40847	47859.2	36594.8
Q9NYV8	T2R14_HUMAN	Taste receptor type 2 member 14 (Taste receptor family B member 1)	Belongs to the G-protein coupled receptor T2R family.	integral component of membrane; plasma membrane; bitter taste receptor activity; taste receptor activity; detection of chemical stimulus involved in sensory perception of bitter taste; G-protein coupled receptor signaling pathway	Membrane; Multi-pass membrane protein.	Receptor that may play a role in the perception of bitterness and is gustducin-linked. May play a role in sensing the chemical composition of the gastrointestinal content. The activity of this receptor may stimulate alpha gustducin, mediate PLC-beta-2 activation and lead to the gating of TRPM5 (By similarity).	1	2.83912	-1.2	0.517537	65081.4	4834.78	41352.7	46132.7	78806.3	54462.2	58983.8	167105	5194.26	63323.1	67748.8	118476	117295	101171	48020.9	61623.5
Q07065	CKAP4_HUMAN	Cytoskeleton-associated protein 4 (63-kDa cytoskeleton-linking membrane protein)	0	cytoskeleton; endoplasmic reticulum; endoplasmic reticulum membrane; extracellular vesicular exosome; integral component of membrane; lipid particle; membrane; perinuclear region of cytoplasm; plasma membrane; poly(A) RNA binding	Endoplasmic reticulum membrane; Single-pass type II membrane protein. Cell membrane > Single-pass type II membrane protein. Cytoplasm > Cytoskeleton. Cytoplasm > Perinuclear region.	High-affinity epithelial cell surface receptor for APF.; Mediates the anchoring of the endoplasmic reticulum to microtubules.	6	13.9535	-1.2	0.189405	264570	145938	882219	184381	733326	669280	791563	447952	251798	550473	762809	931199	813217	438049	266074	428349
P00441	SODC_HUMAN	Superoxide dismutase [Cu-Zn] (Superoxide dismutase 1)	Belongs to the Cu-Zn superoxide dismutase family.	cytoplasm; cytoplasmic vesicle; cytosol; dendrite cytoplasm; dense core granule; extracellular matrix; extracellular region; extracellular space; extracellular vesicular exosome; mitochondrial intermembrane space; mitochondrial matrix; mitochondrion; neuronal cell body; nucleoplasm; nucleus; peroxisome; protein complex; chaperone binding; copper ion binding; identical protein binding; protein hom…	Cytoplasm.; Nucleus.	Destroys radicals which are normally produced within the cells and which are toxic to biological systems.	3	15.5844	-1.2	0.271148	505352	482597	834245	848773	1.50416e+06	816377	1.19199e+06	844437	691179	977495	636756	1.35496e+06	1.19601e+06	1.49312e+06	597577	1.2572e+06
Q96C19	EFHD2_HUMAN	EF-hand domain-containing protein D2 (Swiprosin-1)	Contains 2 EF-hand domains.	membrane raft; calcium ion binding	Membrane raft.	May regulate B-cell receptor (BCR)-induced immature and primary B-cell apoptosis. Plays a role as negative regulator of the canonical NF-kappa-B-activating branch. Controls spontaneous apoptosis through the regulation of BCL2L1 abundance.	3	15.8333	-1.2	0.496051	61401.8	54527	208237	137549	409379	325168	150837	141196	59616.7	110268	621556	110105	802628	178610	59976.2	258541
Q9Y315	DEOC_HUMAN	Deoxyribose-phosphate aldolase (2-deoxy-D-ribose 5-phosphate aldolase, Phosphodeoxyriboaldolase)	Belongs to the DeoC/FbaB aldolase family. DeoC type 2 subfamily.	cytoplasm; extracellular vesicular exosome; nucleus; deoxyribose-phosphate aldolase activity; deoxyribonucleoside catabolic process; deoxyribonucleotide catabolic process; deoxyribose phosphate catabolic process	Cytoplasm.; Cytoplasmic granule. Nucleus.	Catalyzes a reversible aldol reaction between acetaldehyde and D-glyceraldehyde 3-phosphate to generate 2-deoxy-D-ribose 5-phosphate. Participates in stress granule (SG) assembly. May allow ATP production from extracellular deoxyinosine in conditions of energy deprivation.	1	3.77358	-1.2	0.631873	37055.2	9139.92	43615.2	19521.9	7668.05	67609.5	76675.6	47372.5	38514	32967.5	17155.7	35255.4	111275	109774	39061.3	5504.53
P62072	TIM10_HUMAN	Mitochondrial import inner membrane translocase subunit Tim10	Belongs to the small Tim family.	mitochondrial inner membrane; mitochondrial inner membrane presequence translocase complex; mitochondrial intermembrane space; mitochondrial intermembrane space protein transporter complex; mitochondrion; chaperone binding; protein homodimerization activity; protein transporter activity; transporter activity; zinc ion binding; cellular protein metabolic process; chaperone-mediated protein transpo…	Mitochondrion inner membrane; Peripheral membrane protein > Intermembrane side.	Mitochondrial intermembrane chaperone that participates in the import and insertion of multi-pass transmembrane proteins into the mitochondrial inner membrane. May also be required for the transfer of beta-barrel precursors from the TOM complex to the sorting and assembly machinery (SAM complex) of the outer membrane. Acts as a chaperone-like protein that protects the hydrophobic precursors from …	1	15.5556	-1.2	0.248918	17886.1	21390.1	25221.2	50202.3	48627.1	74154.4	87211.1	37445.4	29013.5	50017.7	70006.3	45680.4	80149	39377.1	42298.9	34587.3
Q9UPQ0	LIMC1_HUMAN	LIM and calponin homology domains-containing protein 1	Belongs to the LIMCH1 family.; Contains 1 CH (calponin-homology) domain.; Contains 1 LIM zinc-binding domain.	zinc ion binding; actomyosin structure organization	0	0	1	1.20037	-1.2	0.695267	11854.4	711.242	61150.2	21043	32221.9	9649.12	43102.2	26724.7	9719.67	44275.7	35554.2	1457.23	37924.7	25144	21298.5	32477.4
Q9UKK9	NUDT5_HUMAN	ADP-sugar pyrophosphatase (8-oxo-dGDP phosphatase, Nucleoside diphosphate-linked moiety X motif 5, YSA1H)	Belongs to the Nudix hydrolase family.; Contains 1 nudix hydrolase domain.	cytosol; extracellular vesicular exosome; intracellular; nucleus; ADP-ribose diphosphatase activity; ADP-sugar diphosphatase activity; magnesium ion binding; nucleoside-diphosphatase activity; snoRNA binding; D-ribose catabolic process; nucleobase-containing small molecule catabolic process; nucleobase-containing small molecule metabolic process; nucleotide metabolic process; ribonucleoside dipho…	0	Hydrolyzes with similar activities ADP-ribose ADP-mannose, ADP-glucose, 8-oxo-GDP and 8-oxo-dGDP. Can also hydrolyze other nucleotide sugars with low activity. Does not play a role in U8 snoRNA decapping activity. Binds U8 snoRNA.	1	6.84932	-1.2	0.574957	6010.43	8091.84	71719.6	43480.1	76609.2	42099.1	36362	42417.5	2418.13	37176.8	38713.6	144320	64398.5	57540	37907	40487.2
P16284	PECA1_HUMAN	Platelet endothelial cell adhesion molecule (EndoCAM, GPIIA', PECA1)	Contains 6 Ig-like C2-type (immunoglobulin-like) domains.	cell junction; extracellular exosome; extracellular space; integral component of membrane; plasma membrane; platelet alpha granule membrane; blood coagulation; cell adhesion; cell recognition; diapedesis; extracellular matrix organization; glomerular endothelium development; leukocyte migration; phagocytosis; platelet activation; platelet degranulation; signal transduction	Cell membrane; Single-pass type I membrane protein. Cell membrane > Lipid-anchor. Cell junction. Cell junction.	Induces susceptibility to atherosclerosis (By similarity). Cell adhesion molecule which is required for leukocyte transendothelial migration (TEM) under most inflammatory conditions. Tyr-690 plays a critical role in TEM and is required for efficient trafficking of PECAM1 to and from the lateral border recycling compartment (LBRC) and is also essential for the LBRC membrane to be targeted around m…	1	1.49051	-1.2	0.287916	18458.8	8929.63	45932.7	35559.2	56175.4	39849	50098.2	77343.6	26764.7	37916.5	27023.2	37051.9	103437	63333.7	23240.1	58448.1
Q9H9B4	SFXN1_HUMAN	Sideroflexin-1 (Tricarboxylate carrier protein)	Belongs to the sideroflexin family.	integral component of membrane; mitochondrial inner membrane; mitochondrion; ion transmembrane transporter activity; erythrocyte differentiation; iron ion homeostasis; iron ion transport	Mitochondrion membrane; Multi-pass membrane protein.	Might be involved in the transport of a component required for iron utilization into or out of the mitochondria.	1	3.10559	-1.2	0.457717	33962	12074.3	47815.8	45509.6	65694.9	44461.7	179966	48147	16879.9	68624	286944	41053.5	68246.8	30448.5	81700.8	37773.6
Q13586	STIM1_HUMAN	Stromal interaction molecule 1	Contains 1 EF-hand domain.; Contains 1 SAM (sterile alpha motif) domain.	cortical endoplasmic reticulum; endoplasmic reticulum; endoplasmic reticulum membrane; integral component of endoplasmic reticulum membrane; integral component of plasma membrane; microtubule; calcium ion binding; identical protein binding; microtubule plus-end binding; activation of store-operated calcium channel activity; blood coagulation; calcium ion transport; detection of calcium ion; regul…	Cell membrane; Single-pass type I membrane protein. Endoplasmic reticulum membrane > Single-pass type I membrane protein. Cytoplasm > Cytoskeleton.	Plays a role in mediating store-operated Ca(2+) entry (SOCE), a Ca(2+) influx following depletion of intracellular Ca(2+) stores. Acts as Ca(2+) sensor in the endoplasmic reticulum via its EF-hand domain. Upon Ca(2+) depletion, translocates from the endoplasmic reticulum to the plasma membrane where it activates the Ca(2+) release-activated Ca(2+) (CRAC) channel subunit, TMEM142A/ORAI1.	2	4.81752	-1.2	0.289296	47022.5	23821.9	189814	48283.2	219101	67447.2	78955.3	102266	36092.5	108248	95085.6	101391	143684	137433	51339.2	125731
P49756	RBM25_HUMAN	RNA-binding protein 25 (Arg/Glu/Asp-rich protein of 120 kDa, Protein S164, RNA-binding motif protein 25, RNA-binding region-containing protein 7)	Contains 1 PWI domain.; Contains 1 RRM (RNA recognition motif) domain.	cytoplasm; nuclear speck; nucleoplasm; spliceosomal complex; mRNA binding; nucleotide binding; poly(A) RNA binding; mRNA processing; regulation of alternative mRNA splicing, via spliceosome; regulation of apoptotic process; RNA splicing	Nucleus speckle.; Cytoplasm.	RNA-binding protein that acts as a regulator of alternative pre-mRNA splicing. Involved in apoptotic cell death through the regulation of the apoptotic factor BCL2L1 isoform expression. Modulates the ratio of proapoptotic BCL2L1 isoform S to antiapoptotic BCL2L1 isoform L mRNA expression. When overexpressed, stimulates proapoptotic BCL2L1 isoform S 5'-splice site (5'-ss) selection, whereas its de…	1	1.77936	-1.2	0.38197	22673.3	8290.92	31994.4	18918.4	61441.8	41867.1	64824.4	33810.4	6553.06	51771.7	16674.2	80741.5	52940.2	48497.5	52710.4	40712
P31937	3HIDH_HUMAN	3-hydroxyisobutyrate dehydrogenase, mitochondrial	Belongs to the 3-hydroxyisobutyrate dehydrogenase family.	mitochondrial matrix; 3-hydroxyisobutyrate dehydrogenase activity; NAD binding; phosphogluconate dehydrogenase (decarboxylating) activity; branched-chain amino acid catabolic process; cellular nitrogen compound metabolic process; pentose-phosphate shunt; small molecule metabolic process; valine catabolic process	Mitochondrion.	0	4	18.4524	-1.2	0.586949	93127.2	44735.1	620832	374205	271671	1.33608e+06	846487	765085	104234	860135	1.92869e+06	305493	892567	185551	469085	221227
P10768	ESTD_HUMAN	S-formylglutathione hydrolase (Esterase D, Methylumbelliferyl-acetate deacetylase)	Belongs to the esterase D family.	cytoplasm; cytoplasmic membrane-bounded vesicle; extracellular vesicular exosome; Golgi apparatus; nucleoplasm; plasma membrane; carboxylic ester hydrolase activity; hydrolase activity, acting on ester bonds; methylumbelliferyl-acetate deacetylase activity; S-formylglutathione hydrolase activity; formaldehyde catabolic process	Cytoplasm.; Cytoplasmic vesicle.	Serine hydrolase involved in the detoxification of formaldehyde.	3	16.6667	-1.2	0.257665	132645	94652.6	257583	201978	291340	335793	356491	291988	237307	209498	159211	493748	438712	300246	217637	238121
P09874	PARP1_HUMAN	Poly [ADP-ribose] polymerase 1 (ADP-ribosyltransferase diphtheria toxin-like 1, NAD(+) ADP-ribosyltransferase 1, Poly[ADP-ribose] synthase 1)	Contains 1 BRCT domain.; Contains 1 PARP alpha-helical domain.; Contains 1 PARP catalytic domain.; Contains 2 PARP-type zinc fingers.	membrane; nuclear envelope; nucleolus; nucleoplasm; nucleus; transcription factor complex; DNA binding; enzyme binding; identical protein binding; NAD binding; NAD+ ADP-ribosyltransferase activity; poly(A) RNA binding; protein N-terminus binding; transcription factor binding; zinc ion binding; base-excision repair; cellular response to insulin stimulus; cellular response to superoxide; DNA damage…	Nucleus.; Nucleus > Nucleolus.	Involved in the base excision repair (BER) pathway, by catalyzing the poly(ADP-ribosyl)ation of a limited number of acceptor proteins involved in chromatin architecture and in DNA metabolism. This modification follows DNA damages and appears as an obligatory step in a detection/signaling pathway leading to the reparation of DNA strand breaks. Mediates the poly(ADP-ribosyl)ation of APLF and CHFR. …	5	6.41026	-1.2	0.111842	117589	60902.8	255072	126199	262039	208314	316180	192909	68073.4	317395	455715	200210	269555	185272	222646	141097
O60925	PFD1_HUMAN	Prefoldin subunit 1	Belongs to the prefoldin subunit beta family.	prefoldin complex; protein binding involved in protein folding; sequence-specific DNA binding transcription factor activity; 'de novo' posttranslational protein folding; cell cycle; cellular protein metabolic process; protein folding; regulation of transcription, DNA-templated	0	Binds specifically to cytosolic chaperonin (c-CPN) and transfers target proteins to it. Binds to nascent polypeptide chain and promotes folding in an environment in which there are many competing pathways for nonnative proteins.	1	8.19672	-1.2	0.710735	17708.9	1322.8	41536.2	16434.1	48349.7	37997	48190.6	31307.5	396.098	77812.1	47633.3	45253.7	53634.7	48980.6	28913.2	35454
P49591	SYSC_HUMAN	Serine--tRNA ligase, cytoplasmic (Seryl-tRNA synthetase, Seryl-tRNA(Ser/Sec) synthetase)	Belongs to the class-II aminoacyl-tRNA synthetase family. Type-1 seryl-tRNA synthetase subfamily.	cytoplasm; cytosol; extracellular vesicular exosome; mitochondrion; ATP binding; RNA binding; serine-tRNA ligase activity; gene expression; selenocysteinyl-tRNA(Sec) biosynthetic process; seryl-tRNA aminoacylation; translation; tRNA aminoacylation for protein translation; tRNA processing	Cytoplasm.	Catalyzes the attachment of serine to tRNA(Ser). Is also probably able to aminoacylate tRNA(Sec) with serine, to form the misacylated tRNA L-seryl-tRNA(Sec), which will be further converted into selenocysteinyl-tRNA(Sec).	4	7.393	-1.2	0.0541154	300611	208534	439708	348837	572565	400602	842671	448683	193005	668793	786004	638385	838797	468357	395298	336186
Q9Y6N5	SQRD_HUMAN	Sulfide:quinone oxidoreductase, mitochondrial	Belongs to the SQRD family.	mitochondrial inner membrane; quinone binding; sulfide:quinone oxidoreductase activity; cellular nitrogen compound metabolic process; hydrogen sulfide metabolic process; small molecule metabolic process; sulfide oxidation, using sulfide:quinone oxidoreductase; sulfur amino acid catabolic process; sulfur amino acid metabolic process	Mitochondrion.	Catalyzes the oxidation of hydrogen sulfide with the help of a quinone, such as ubiquinone, giving rise to thiosulfate and ultimately to sulfane (molecular sulfur) atoms. Requires an additional electron acceptor; can use sulfite, sulfide or cyanide (in vitro).	2	5.77778	-1.2	0.129793	62267.5	36960.6	201149	104503	206362	171481	269253	204299	87189	166563	168974	176634	434144	140418	87700.7	165188
Q03591	FHR1_HUMAN	Complement factor H-related protein 1 (H factor-like protein 1, H36)	Contains 5 Sushi (CCP/SCR) domains.	blood microparticle; extracellular space; extracellular vesicular exosome; complement activation	Secreted.	Involved in complement regulation. The dimerized forms have avidity for tissue-bound complement fragments and efficiently compete with the physiological complement inhibitor CFH. Can associate with lipoproteins and may play a role in lipid metabolism.	1	3.93939	-1.2	0.444435	25259.2	33558.7	22570	50123.6	31504.5	36054.6	50094.9	61726.3	22082.3	43805.5	27102.5	53383.8	121927	79620.9	22418.5	45014
O94875	SRBS2_HUMAN	Sorbin and SH3 domain-containing protein 2 (Arg/Abl-interacting protein 2, Sorbin)	Contains 3 SH3 domains.; Contains 1 SoHo domain.	actin cytoskeleton; nucleus; perinuclear region of cytoplasm; plasma membrane; Z disc; cytoskeletal adaptor activity; metal ion binding; poly(A) RNA binding; structural constituent of cytoskeleton; structural constituent of muscle; actin filament organization; cell adhesion; cell migration	Cytoplasm; Perinuclear region.	Adapter protein that plays a role in the assembling of signaling complexes, being a link between ABL kinases and actin cytoskeleton. Can form complex with ABL1 and CBL, thus promoting ubiquitination and degradation of ABL1 or with AKT1 and PAK1, thus mediating AKT1-mediated activation of PAK1. Isoform 6 increases water and sodium absorption in the intestine and gall-bladder.	4	4	-1.2	0.484595	235482	98836.7	149830	403291	191073	492332	1.16026e+06	404529	235538	154445	499773	483137	1.24734e+06	379819	301458	202314
P68871	HBB_HUMAN	Hemoglobin subunit beta (Beta-globin, Hemoglobin beta chain) [Cleaved into: LVV-hemorphin-7; Spinorphin]	Belongs to the globin family.	blood microparticle; cytosol; endocytic vesicle lumen; extracellular region; extracellular vesicular exosome; haptoglobin-hemoglobin complex; hemoglobin complex; heme binding; hemoglobin binding; iron ion binding; oxygen binding; oxygen transporter activity; bicarbonate transport; blood coagulation; hydrogen peroxide catabolic process; nitric oxide transport; oxidation-reduction process; oxygen t…	0	Involved in oxygen transport from the lung to the various peripheral tissues.; LVV-hemorphin-7 potentiates the activity of bradykinin, causing a decrease in blood pressure.; Spinorphin: functions as an endogenous inhibitor of enkephalin-degrading enzymes such as DPP3, and as a selective antagonist of the P2RX3 receptor which is involved in pain signaling, these properties implicate it as a regula…	7	37.415	-1.2	0.800237	2.21472e+06	1.66411e+07	876398	1.32634e+07	6.26152e+06	3.70796e+07	2.0434e+06	6.41867e+06	1.87593e+07	425186	9.79944e+06	2.02437e+06	7.25578e+06	4.23743e+07	1.11322e+07	9.92411e+06
P01764	HV303_HUMAN	Ig heavy chain V-III region VH26	Contains 1 Ig-like (immunoglobulin-like) domain.	blood microparticle; extracellular region; extracellular vesicular exosome; plasma membrane; antigen binding; complement activation; complement activation, classical pathway; Fc-epsilon receptor signaling pathway; Fc-gamma receptor signaling pathway involved in phagocytosis; immune response; innate immune response; receptor-mediated endocytosis; regulation of immune response	0	0	1	9.40171	-1.2	0.611408	24893.3	41776.8	18903.8	60254.1	33906.7	40804	11503.1	46180.5	36061.9	30134.1	15852.5	42297	58042.2	35732.1	62131.1	38261.6
P02790	HEMO_HUMAN	Hemopexin (Beta-1B-glycoprotein)	Belongs to the hemopexin family.; Contains 8 hemopexin repeats.	blood microparticle; endocytic vesicle lumen; extracellular region; extracellular space; extracellular vesicular exosome; heme transporter activity; metal ion binding; cellular iron ion homeostasis; heme metabolic process; heme transport; hemoglobin metabolic process; positive regulation of humoral immune response mediated by circulating immunoglobulin; positive regulation of immunoglobulin produ…	Secreted.	Binds heme and transports it to the liver for breakdown and iron recovery, after which the free hemopexin returns to the circulation.	10	28.7879	-1.2	0.504003	2.46141e+06	2.67061e+06	2.29714e+06	3.34393e+06	3.07574e+06	4.91934e+06	1.66075e+06	7.0505e+06	2.20269e+06	1.61735e+06	4.19547e+06	3.4822e+06	1.06562e+07	6.50798e+06	3.27946e+06	3.12707e+06
P42224	STAT1_HUMAN	Signal transducer and activator of transcription 1-alpha/beta (Transcription factor ISGF-3 components p91/p84)	Belongs to the transcription factor STAT family.; Contains 1 SH2 domain.	axon; cytoplasm; cytosol; dendrite; nuclear chromatin; nucleolus; nucleoplasm; nucleus; double-stranded DNA binding; enzyme binding; identical protein binding; protein homodimerization activity; RNA polymerase II core promoter proximal region sequence-specific DNA binding; RNA polymerase II core promoter sequence-specific DNA binding; RNA polymerase II core promoter sequence-specific DNA binding …	Cytoplasm.; Nucleus.	Signal transducer and transcription activator that mediates cellular responses to interferons (IFNs), cytokine KITLG/SCF and other cytokines and other growth factors. Following type I IFN (IFN-alpha and IFN-beta) binding to cell surface receptors, signaling via protein kinases leads to activation of Jak kinases (TYK2 and JAK1) and to tyrosine phosphorylation of STAT1 and STAT2. The phosphorylated…	1	2.13333	-1.2	0.705544	6439.03	7219.01	19531.4	12191.6	19298.4	15901	21557.7	23105.7	36040.2	37332.3	27811.3	20957.2	53419.8	26615.9	537.405	11722.1
Q04837	SSBP_HUMAN	Single-stranded DNA-binding protein, mitochondrial (PWP1-interacting protein 17)	Contains 1 SSB domain.	extracellular vesicular exosome; mitochondrial matrix; mitochondrial nucleoid; mitochondrion; nucleus; chromatin binding; poly(A) RNA binding; single-stranded DNA binding; DNA replication; mitochondrion morphogenesis; mitochondrion organization; organelle organization; positive regulation of helicase activity	Mitochondrion.; Mitochondrion matrix > Mitochondrion nucleoid.	This protein binds preferentially and cooperatively to ss-DNA. Probably involved in mitochondrial DNA replication. Associates with mitochondrial DNA.	2	18.2432	-1.2	0.467144	54301.5	20222.9	212180	79734	179438	347990	297447	112820	26661.2	150057	588361	151041	240343	106926	133188	134697
P26440	IVD_HUMAN	Isovaleryl-CoA dehydrogenase, mitochondrial	Belongs to the acyl-CoA dehydrogenase family.	mitochondrial matrix; mitochondrion; nucleoplasm; flavin adenine dinucleotide binding; isovaleryl-CoA dehydrogenase activity; branched-chain amino acid catabolic process; cellular nitrogen compound metabolic process; leucine catabolic process; small molecule metabolic process	Mitochondrion matrix.	0	4	11.5839	-1.2	0.408027	311873	123823	560918	828254	754515	391086	779223	557506	162943	1.69997e+06	1.50063e+06	714431	891037	359298	298655	342205
P51571	SSRD_HUMAN	Translocon-associated protein subunit delta (Signal sequence receptor subunit delta)	Belongs to the TRAP-delta family.	extracellular vesicular exosome; integral component of membrane; Sec61 translocon complex; cellular protein metabolic process; gene expression; SRP-dependent cotranslational protein targeting to membrane; translation	Endoplasmic reticulum membrane; Single-pass type I membrane protein.	TRAP proteins are part of a complex whose function is to bind calcium to the ER membrane and thereby regulate the retention of ER resident proteins.	1	6.35838	-1.2	0.0982467	96907	36958.8	208357	83525	212135	95478	225172	150320	48664.9	145470	166780	236570	306182	136236	111887	138556
Q14914	PTGR1_HUMAN	Prostaglandin reductase 1 (15-oxoprostaglandin 13-reductase, NADP-dependent leukotriene B4 12-hydroxydehydrogenase)	Belongs to the NADP-dependent oxidoreductase L4BD family.	cytoplasm; extracellular vesicular exosome; 13-prostaglandin reductase activity; 15-oxoprostaglandin 13-oxidase activity; 2-alkenal reductase [NAD(P)] activity; zinc ion binding; arachidonic acid metabolic process; cyclooxygenase pathway; leukotriene metabolic process; lipoxin metabolic process; response to toxic substance; small molecule metabolic process	Cytoplasm.	Functions as 15-oxo-prostaglandin 13-reductase and acts on 15-oxo-PGE1, 15-oxo-PGE2 and 15-oxo-PGE2-alpha. Has no activity towards PGE1, PGE2 and PGE2-alpha (By similarity). Catalyzes the conversion of leukotriene B4 into its biologically less active metabolite, 12-oxo-leukotriene B4. This is an initial and key step of metabolic inactivation of leukotriene B4.	1	5.77508	-1.2	0.327649	52010.9	21871.4	79329	37788.4	105384	77406.4	73708.9	75882.9	40531.4	129925	49204.6	95728.3	48981.7	78759.1	87760.4	78335.7
Q96PD5	PGRP2_HUMAN	N-acetylmuramoyl-L-alanine amidase (Peptidoglycan recognition protein 2, Peptidoglycan recognition protein long)	Belongs to the N-acetylmuramoyl-L-alanine amidase 2 family.	extracellular vesicular exosome; intracellular; membrane; N-acetylmuramoyl-L-alanine amidase activity; peptidoglycan binding; peptidoglycan receptor activity; zinc ion binding; defense response to Gram-positive bacterium; detection of bacterium; growth of symbiont in host; innate immune response; negative regulation of interferon-gamma production; negative regulation of natural killer cell differ…	Secreted.; Membrane.	May play a scavenger role by digesting biologically active peptidoglycan (PGN) into biologically inactive fragments. Has no direct bacteriolytic activity.	1	2.25694	-1.2	0.548476	41366.7	38522.2	39757.1	70321.8	38049	58174.8	15948.2	51855.5	39186.4	33087.8	56808.3	32369.7	86232.6	84281.7	38936.6	51202.2
P49588	SYAC_HUMAN	Alanine--tRNA ligase, cytoplasmic (Alanyl-tRNA synthetase, Renal carcinoma antigen NY-REN-42)	Belongs to the class-II aminoacyl-tRNA synthetase family.	cytoplasm; cytosol; extracellular vesicular exosome; membrane; alanine-tRNA ligase activity; amino acid binding; aminoacyl-tRNA editing activity; ATP binding; tRNA binding; zinc ion binding; alanyl-tRNA aminoacylation; cerebellar Purkinje cell layer development; endoplasmic reticulum unfolded protein response; gene expression; hair follicle development; negative regulation of neuron apoptotic pro…	Cytoplasm.	Catalyzes the attachment of alanine to tRNA(Ala) in a two-step reaction: alanine is first activated by ATP to form Ala-AMP and then transferred to the acceptor end of tRNA(Ala). Also edits incorrectly charged tRNA(Ala) via its editing domain.	2	2.58264	-1.2	0.169302	71409.7	31006	108691	93795.4	122288	167634	235559	90834.5	62506.5	115166	274905	149035	192947	92999.6	92266.2	87447.9
P51572	BAP31_HUMAN	B-cell receptor-associated protein 31 (6C6-AG tumor-associated antigen, Protein CDM, p28)	Belongs to the BCAP29/BCAP31 family.	clathrin-coated vesicle; cytosol; endoplasmic reticulum; endoplasmic reticulum membrane; endoplasmic reticulum-Golgi intermediate compartment membrane; Golgi cisterna membrane; integral component of lumenal side of endoplasmic reticulum membrane; integral component of plasma membrane; lipid particle; membrane; antigen processing and presentation of peptide antigen via MHC class I; apoptotic proce…	Endoplasmic reticulum membrane; Multi-pass membrane protein. Endoplasmic reticulum-Golgi intermediate compartment membrane > Multi-pass membrane protein.	Functions as a chaperone protein. Is one of the most abundant endoplasmic reticulum (ER) proteins. Plays a role in the export of secreted proteins in the ER, the recognition of abnormally folded protein and their targeting to the ER associated-degradation (ERAD). Also serves as a cargo receptor for the export of transmembrane proteins. May be involved in CASP8-mediated apoptosis.	2	11.7886	-1.2	0.584274	90612.3	58055.2	261845	174496	356668	86298.5	540853	252227	14077.8	443951	935223	270720	392322	174574	213425	188799
P00734	THRB_HUMAN	Prothrombin (Coagulation factor II) [Cleaved into: Activation peptide fragment 1; Activation peptide fragment 2; Thrombin light chain; Thrombin heavy chain]	Belongs to the peptidase S1 family.; Contains 1 Gla (gamma-carboxy-glutamate) domain.; Contains 2 kringle domains.; Contains 1 peptidase S1 domain.	blood microparticle; endoplasmic reticulum lumen; extracellular region; extracellular space; extracellular vesicular exosome; Golgi lumen; plasma membrane; calcium ion binding; growth factor activity; receptor binding; serine-type endopeptidase activity; thrombospondin receptor activity; acute-phase response; blood coagulation; blood coagulation, intrinsic pathway; cell surface receptor signaling…	Secreted; Extracellular space.	Thrombin, which cleaves bonds after Arg and Lys, converts fibrinogen to fibrin and activates factors V, VII, VIII, XIII, and, in complex with thrombomodulin, protein C. Functions in blood homeostasis, inflammation and wound healing.	7	16.5595	-1.2	0.450389	319338	231648	511943	489327	327006	548791	236372	754987	395868	264048	435364	495035	991772	743309	376832	411069
O75323	NIPS2_HUMAN	Protein NipSnap homolog 2 (Glioblastoma-amplified sequence)	Belongs to the NipSnap family.	integral component of plasma membrane; membrane; mitochondrion; ATP biosynthetic process; negative regulation of ATP citrate synthase activity; oxidative phosphorylation	0	0	1	3.14685	-1.2	0.424281	76360.9	24402.4	147615	85362.5	89223.7	454839	253419	125522	53893.7	191415	341136	153553	243099	79942.7	143725	87269.9
Q99766	ATP5S_HUMAN	ATP synthase subunit s, mitochondrial (ATP synthase-coupling factor B, Mitochondrial ATP synthase regulatory component factor B)	Belongs to the ATP synthase subunit s family.; Contains 4 LRR (leucine-rich) repeats.	mitochondrial inner membrane; proton-transporting ATP synthase complex, coupling factor F(o); hydrogen ion transmembrane transporter activity; metal ion binding; cellular metabolic process; mitochondrial ATP synthesis coupled proton transport; proton transport; respiratory electron transport chain; small molecule metabolic process	Mitochondrion.; Mitochondrion inner membrane.	Involved in regulation of mitochondrial membrane ATP synthase. Necessary for H(+) conduction of ATP synthase. Facilitates energy-driven catalysis of ATP synthesis by blocking a proton leak through an alternative proton exit pathway (By similarity).	1	5.11628	-1.2	0.493403	19009.2	5593.46	9221.75	32366.6	26796.7	46053.1	53012.9	39820.6	8653.01	22783.2	127708	44049	46444.4	19674.2	22170.4	16116.3
P30086	PEBP1_HUMAN	Phosphatidylethanolamine-binding protein 1 (HCNPpp, Neuropolypeptide h3, Prostatic-binding protein, Raf kinase inhibitor protein) [Cleaved into: Hippocampal cholinergic neurostimulating peptide]	Belongs to the phosphatidylethanolamine-binding protein family.	cytoplasm; extracellular vesicular exosome; nucleus; ATP binding; enzyme binding; phosphatidylethanolamine binding; poly(A) RNA binding; protein kinase binding; serine-type endopeptidase inhibitor activity	Cytoplasm.	Binds ATP, opioids and phosphatidylethanolamine. Has lower affinity for phosphatidylinositol and phosphatidylcholine. Serine protease inhibitor which inhibits thrombin, neuropsin and chymotrypsin but not trypsin, tissue type plasminogen activator and elastase (By similarity). Inhibits the kinase activity of RAF1 by inhibiting its activation and by dissociating the RAF1/MEK complex and acting as a…	10	56.6845	-1.2	0.3904	2.9833e+06	2.29717e+06	2.80811e+06	5.37453e+06	8.86064e+06	7.35518e+06	2.28825e+07	1.03017e+07	2.2177e+06	5.56215e+06	1.23425e+07	1.5079e+07	9.47626e+06	6.10715e+06	8.20188e+06	6.64006e+06
P36405	ARL3_HUMAN	ADP-ribosylation factor-like protein 3	Belongs to the small GTPase superfamily. Arf family.	centrosome; cytoplasmic microtubule; extracellular vesicular exosome; Golgi apparatus; Golgi membrane; midbody; nucleus; photoreceptor connecting cilium; primary cilium; spindle microtubule; GDP binding; GTP binding; GTPase activity; metal ion binding; microtubule binding; cilium morphogenesis; cytokinesis; GTP catabolic process; intraciliary transport; kidney development; organelle organization;…	Golgi apparatus membrane; Peripheral membrane protein > Cytoplasmic side. Cytoplasm > Cytoskeleton > Spindle. Nucleus. Cytoplasm > Cytoskeleton > Microtubule organizing center > Centrosome. Cytoplasm. Cell projection > Cilium.	Small GTP-binding protein which cycles between an inactive GDP-bound and an active GTP-bound form, and the rate of cycling is regulated by guanine nucleotide exchange factors (GEF) and GTPase-activating proteins (GAP). Required for normal cytokinesis and cilia signaling. Requires assistance from GTPase-activating proteins (GAPs) like RP2 and PDE6D, in order to cycle between inactive GDP-bound and…	2	11.5385	-1.2	0.362548	85933.4	100299	171800	104475	241614	206125	235840	212471	34233.4	319606	597046	238489	340252	169094	137391	142821
P18135	KV312_HUMAN	Ig kappa chain V-III region HAH	0	blood microparticle; extracellular region; extracellular vesicular exosome; plasma membrane; antigen binding; complement activation; complement activation, classical pathway; Fc-epsilon receptor signaling pathway; Fc-gamma receptor signaling pathway involved in phagocytosis; immune response; innate immune response; receptor-mediated endocytosis; regulation of immune response	0	0	2	26.3566	-1.2	0.601113	188311	210015	293985	378631	339308	406919	59071.1	568320	238218	212593	208979	516881	460898	496458	266862	281129
P18583	SON_HUMAN	Protein SON (Bax antagonist selected in saccharomyces 1, Negative regulatory element-binding protein, Protein DBP-5, SON3)	Contains 1 DRBM (double-stranded RNA-binding) domain.; Contains 1 G-patch domain.	nuclear speck; nucleoplasm; DNA binding; nucleic acid binding; poly(A) RNA binding; RNA binding; cytokinesis; microtubule cytoskeleton organization; mRNA processing; negative regulation of apoptotic process; regulation of cell cycle; regulation of RNA splicing; RNA splicing	Nucleus speckle.	RNA-binding protein that acts as a mRNA splicing cofactor by promoting efficient splicing of transcripts that possess weak splice sites. Specifically promotes splicing of many cell-cycle and DNA-repair transcripts that possess weak splice sites, such as TUBG1, KATNB1, TUBGCP2, AURKB, PCNT, AKT1, RAD23A, and FANCG. Probably acts by facilitating the interaction between Serine/arginine-rich proteins…	1	0.370981	-1.2	0.81124	234985	160121	11349.3	2590.25	57129.9	22437.5	21761.6	82776.5	183033	16898.3	17509.8	25798	27646.5	38759.6	93658.9	83939.4
P09417	DHPR_HUMAN	Dihydropteridine reductase (HDHPR, Quinoid dihydropteridine reductase)	Belongs to the short-chain dehydrogenases/reductases (SDR) family.	cytoplasm; cytosol; extracellular vesicular exosome; mitochondrion; neuron projection; 6,7-dihydropteridine reductase activity; electron carrier activity; NADH binding; NADPH binding; cellular amino acid metabolic process; cellular nitrogen compound metabolic process; cellular response to drug; dihydrobiopterin metabolic process; L-phenylalanine catabolic process; liver development; response to a…	0	The product of this enzyme, tetrahydrobiopterin (BH-4), is an essential cofactor for phenylalanine, tyrosine, and tryptophan hydroxylases.	1	6.96721	-1.2	0.396845	41719.7	31148.7	47026.6	86192	116022	94520.6	130572	104949	54477.6	172755	37030.9	109796	131843	108908	100847	66887
Q13423	NNTM_HUMAN	NAD(P) transhydrogenase, mitochondrial (Nicotinamide nucleotide transhydrogenase, Pyridine nucleotide transhydrogenase)	In the N-terminal section; belongs to the AlaDH/PNT family.; In the C-terminal section; belongs to the PNT beta subunit family.	integral component of membrane; membrane; mitochondrial inner membrane; mitochondrial respiratory chain; mitochondrion; NAD binding; NAD(P)+ transhydrogenase (AB-specific) activity; NAD(P)+ transhydrogenase (B-specific) activity; NAD(P)+ transhydrogenase activity; NADP binding; cell redox homeostasis; cellular metabolic process; hydrogen ion transmembrane transport; oxidation-reduction process; p…	Mitochondrion inner membrane; Multi-pass membrane protein > Matrix side.	The transhydrogenation between NADH and NADP is coupled to respiration and ATP hydrolysis and functions as a proton pump across the membrane. May play a role in reactive oxygen species (ROS) detoxification in the adrenal gland.	3	3.13076	-1.2	0.577523	116479	35974.8	304146	326176	257631	847740	1.06523e+06	330915	76840.3	643135	1.45008e+06	323738	705791	173727	295638	178802
P04843	RPN1_HUMAN	Dolichyl-diphosphooligosaccharide--protein glycosyltransferase subunit 1 (Dolichyl-diphosphooligosaccharide--protein glycosyltransferase 67 kDa subunit, Ribophorin I, Ribophorin-1)	Belongs to the OST1 family.	endoplasmic reticulum membrane; integral component of membrane; melanosome; membrane; oligosaccharyltransferase complex; rough endoplasmic reticulum; dolichyl-diphosphooligosaccharide-protein glycotransferase activity; poly(A) RNA binding; cellular protein metabolic process; cellular protein modification process; gene expression; post-translational protein modification; protein N-linked glycosyla…	Endoplasmic reticulum membrane; Single-pass type I membrane protein. Melanosome.	Essential subunit of the N-oligosaccharyl transferase (OST) complex which catalyzes the transfer of a high mannose oligosaccharide from a lipid-linked oligosaccharide donor to an asparagine residue within an Asn-X-Ser/Thr consensus motif in nascent polypeptide chains.	11	21.911	-1.2	0.193146	1.26813e+06	556019	2.34345e+06	1.54508e+06	4.47783e+06	1.33834e+06	3.45614e+06	2.79083e+06	800331	2.04677e+06	3.00556e+06	3.67058e+06	4.83815e+06	2.28313e+06	1.29656e+06	2.68426e+06
Q96HJ9	CG055_HUMAN	UPF0562 protein C7orf55	Belongs to the UPF0562 family.	mitochondrion	0	0	1	10.6195	-1.2	0.497736	9283.39	3659.01	17401.3	18045.7	22245.2	54058.2	33247.2	17865.9	3034.91	17256.4	51527.8	41048.2	22358.9	42738.5	24886.6	13686
Q9P2R7	SUCB1_HUMAN	Succinyl-CoA ligase [ADP-forming] subunit beta, mitochondrial (ATP-specific succinyl-CoA synthetase subunit beta, Renal carcinoma antigen NY-REN-39, Succinyl-CoA synthetase beta-A chain)	Belongs to the succinate/malate CoA ligase beta subunit family.; Contains 1 ATP-grasp domain.	extracellular vesicular exosome; mitochondrial matrix; mitochondrion; ATP binding; metal ion binding; succinate-CoA ligase (ADP-forming) activity; cellular metabolic process; small molecule metabolic process; succinate metabolic process; succinyl-CoA metabolic process; succinyl-CoA pathway; tricarboxylic acid cycle	Mitochondrion.	Catalyzes the ATP-dependent ligation of succinate and CoA to form succinyl-CoA.	4	7.99136	-1.2	0.180502	196293	57354.8	359605	243597	362361	282565	432410	408206	99816.9	407785	713645	284581	593861	225559	296973	257545
P04844	RPN2_HUMAN	Dolichyl-diphosphooligosaccharide--protein glycosyltransferase subunit 2 (Dolichyl-diphosphooligosaccharide--protein glycosyltransferase 63 kDa subunit, RIBIIR, Ribophorin II, Ribophorin-2)	Belongs to the SWP1 family.	autophagic vacuole membrane; endoplasmic reticulum; endoplasmic reticulum membrane; integral component of membrane; membrane; nucleus; oligosaccharyltransferase complex; rough endoplasmic reticulum; ribosome binding; transferase activity, transferring glycosyl groups; aging; cellular protein metabolic process; cellular protein modification process; gene expression; post-translational protein modi…	Endoplasmic reticulum membrane; Multi-pass membrane protein.	Essential subunit of the N-oligosaccharyl transferase (OST) complex which catalyzes the transfer of a high mannose oligosaccharide from a lipid-linked oligosaccharide donor to an asparagine residue within an Asn-X-Ser/Thr consensus motif in nascent polypeptide chains.	5	13.6292	-1.2	0.27447	334711	118346	463705	355150	1.14536e+06	308361	726762	683978	196752	343933	567762	1.0104e+06	1.05616e+06	566163	367241	638922
P23284	PPIB_HUMAN	Peptidyl-prolyl cis-trans isomerase B (CYP-S1, Cyclophilin B, Rotamase B, S-cyclophilin)	Belongs to the cyclophilin-type PPIase family. PPIase B subfamily.; Contains 1 PPIase cyclophilin-type domain.	endoplasmic reticulum; endoplasmic reticulum lumen; extracellular vesicular exosome; focal adhesion; macromolecular complex; melanosome; membrane; nucleus; perinuclear region of cytoplasm; smooth endoplasmic reticulum; peptide binding; peptidyl-prolyl cis-trans isomerase activity; poly(A) RNA binding; protein complex binding; RNA polymerase binding; unfolded protein binding; bone development; cha…	Endoplasmic reticulum lumen.; Melanosome.	PPIases accelerate the folding of proteins. It catalyzes the cis-trans isomerization of proline imidic peptide bonds in oligopeptides.	11	47.2222	-1.2	0.543536	5.74784e+06	2.2981e+06	8.81529e+06	7.20583e+06	1.22686e+07	4.54335e+06	1.00954e+07	3.2603e+07	1.45245e+06	8.80329e+06	14728603	2.15212e+07	4.69277e+07	9.54304e+06	4.4738e+06	9.02723e+06
Q13162	PRDX4_HUMAN	Peroxiredoxin-4 (Antioxidant enzyme AOE372, Peroxiredoxin IV, Thioredoxin peroxidase AO372, Thioredoxin-dependent peroxide reductase A0372)	Belongs to the AhpC/TSA family.; Contains 1 thioredoxin domain.	cytosol; extracellular space; extracellular vesicular exosome; mitochondrion; nucleus; smooth endoplasmic reticulum; thioredoxin peroxidase activity; 4-hydroxyproline metabolic process; cell redox homeostasis; extracellular matrix organization; I-kappaB phosphorylation; male gonad development; negative regulation of male germ cell proliferation; protein maturation by protein folding; reactive oxy…	Cytoplasm.; Secreted.	Probably involved in redox regulation of the cell. Regulates the activation of NF-kappa-B in the cytosol by a modulation of I-kappa-B-alpha phosphorylation.	1	4.05904	-1.2	0.388642	52628.5	31424.6	136500	76081.9	143675	85039.3	263259	209873	41411.7	95634.1	392261	97625.9	392824	132766	69220.9	101254
Q9BVK6	TMED9_HUMAN	Transmembrane emp24 domain-containing protein 9 (GMP25, Glycoprotein 25L2, p24 family protein alpha-2, p25)	Belongs to the EMP24/GP25L family.; Contains 1 GOLD domain.	endoplasmic reticulum; endoplasmic reticulum membrane; endoplasmic reticulum-Golgi intermediate compartment; endoplasmic reticulum-Golgi intermediate compartment membrane; extracellular vesicular exosome; Golgi apparatus; Golgi membrane; integral component of membrane; trans-Golgi network transport vesicle; syntaxin binding; COPI coating of Golgi vesicle; Golgi organization; positive regulation o…	Endoplasmic reticulum membrane; Single-pass type I membrane protein. Golgi apparatus > cis-Golgi network membrane > Single-pass type I membrane protein. Endoplasmic reticulum-Golgi intermediate compartment membrane > Single-pass type I membrane protein. Golgi apparatus > trans-Golgi network membrane > Single-pass type I membrane protein.	Appears to be involved in vesicular protein trafficking, mainly in the early secretory pathway. In COPI vesicle-mediated retrograde transport involved in the coatomer recruitment to membranes of the early secretory pathway. Increases coatomer-dependent activity of ARFGAP2. Thought to play a crucial role in the specific retention of p24 complexes in cis-Golgi membranes; specifically contributes to…	3	11.4894	-1.2	0.295663	109866	34506.7	190964	181961	232903	156616	202921	245295	91720.6	143340	377836	395886	344633	191303	92152.8	96005
Q00688	FKBP3_HUMAN	Peptidyl-prolyl cis-trans isomerase FKBP3 (25 kDa FK506-binding protein, FK506-binding protein 3, Immunophilin FKBP25, Rapamycin-selective 25 kDa immunophilin, Rotamase)	Belongs to the FKBP-type PPIase family.; Contains 1 PPIase FKBP-type domain.	endoplasmic reticulum membrane; nucleus; FK506 binding; peptidyl-prolyl cis-trans isomerase activity; poly(A) RNA binding; receptor activity; chaperone-mediated protein folding; protein peptidyl-prolyl isomerization	Nucleus.	FK506- and rapamycin-binding proteins (FKBPs) constitute a family of receptors for the two immunosuppressants which inhibit T-cell proliferation by arresting two distinct cytoplasmic signal transmission pathways. PPIases accelerate the folding of proteins.	1	4.91071	-1.2	0.571154	36537.9	11669	42312.1	29703	86786.6	54396.2	89589.7	68447.4	2750.24	65495.3	126338	94326.5	133821	70291.5	59578.5	62027
P10301	RRAS_HUMAN	Ras-related protein R-Ras (p23)	Belongs to the small GTPase superfamily. Ras family.	extracellular vesicular exosome; focal adhesion; plasma membrane; GDP binding; GTP binding; GTPase activity; protein complex binding; axon guidance; face morphogenesis; GTP catabolic process; leukocyte differentiation; negative regulation of cell migration; positive regulation of angiogenesis; Ras protein signal transduction; regulation of ERK1 and ERK2 cascade; regulation of protein kinase B sig…	Cell membrane; Lipid-anchor > Cytoplasmic side.	Regulates the organization of the actin cytoskeleton.	2	10.5505	-1.2	0.618467	40162.9	41697.2	145670	64224.5	212962	49130.8	259497	111337	140830	145382	20931.5	107339	197237	177982	92777	152078
P38117	ETFB_HUMAN	Electron transfer flavoprotein subunit beta	Belongs to the ETF beta-subunit/FixA family.	extracellular vesicular exosome; intracellular membrane-bounded organelle; mitochondrial matrix; mitochondrion; electron carrier activity; cellular metabolic process; respiratory electron transport chain; small molecule metabolic process	Mitochondrion matrix.	The electron transfer flavoprotein serves as a specific electron acceptor for several dehydrogenases, including five acyl-CoA dehydrogenases, glutaryl-CoA and sarcosine dehydrogenase. It transfers the electrons to the main mitochondrial respiratory chain via ETF-ubiquinone oxidoreductase (ETF dehydrogenase).	4	17.6471	-1.2	0.402964	181444	61143.6	765202	392236	500411	708813	769650	542091	130233	1.05243e+06	1.07376e+06	383046	880106	372732	454592	282407
Q9BPW8	NIPS1_HUMAN	Protein NipSnap homolog 1	Belongs to the NipSnap family.	mitochondrial inner membrane; mitochondrion; synaptic membrane; neurotransmitter binding; sensory perception of pain	0	0	1	3.16901	-1.2	0.419025	39569.2	13312.9	103743	66389.4	43217.9	113927	130496	78455.2	13307.1	96266	120306	130338	146227	77225.4	106866	36559.4
P19367	HXK1_HUMAN	Hexokinase-1 (Brain form hexokinase, Hexokinase type I)	Belongs to the hexokinase family.; Contains 2 hexokinase type-1 domains.; Contains 2 hexokinase type-2 domains.	cytosol; membrane raft; mitochondrial outer membrane; mitochondrion; sperm principal piece; ATP binding; fructokinase activity; glucokinase activity; hexokinase activity; mannokinase activity; carbohydrate metabolic process; carbohydrate phosphorylation; cellular glucose homeostasis; glucose 6-phosphate metabolic process; glucose transport; glycolytic process; hexose metabolic process; hexose tra…	Mitochondrion outer membrane.	0	9	12.868	-1.2	0.368966	649616	209489	750593	1.06761e+06	946565	1.93225e+06	1.84134e+06	1.2764e+06	453210	1.29071e+06	3.55079e+06	1.42566e+06	2.12959e+06	937091	561529	687726
Q16774	KGUA_HUMAN	Guanylate kinase (GMP kinase)	Belongs to the guanylate kinase family.; Contains 1 guanylate kinase-like domain.	cytosol; ATP binding; guanylate kinase activity; ATP metabolic process; dATP metabolic process; dGDP biosynthetic process; dGMP metabolic process; drug metabolic process; GDP biosynthetic process; GDP-mannose metabolic process; glycoprotein transport; GMP metabolic process; nucleobase-containing small molecule interconversion; nucleobase-containing small molecule metabolic process; purine nucleot…	0	Essential for recycling GMP and indirectly, cGMP.	3	19.797	-1.2	0.229133	51945.4	18777.8	199613	90459.4	158164	115028	200225	104660	52817.5	161301	174205	120817	224056	138766	58010.3	101238
O60701	UGDH_HUMAN	UDP-glucose 6-dehydrogenase	Belongs to the UDP-glucose/GDP-mannose dehydrogenase family.	cytosol; extracellular vesicular exosome; nucleoplasm; electron carrier activity; NAD binding; UDP-glucose 6-dehydrogenase activity; cellular glucuronidation; gastrulation with mouth forming second; glycosaminoglycan biosynthetic process; small molecule metabolic process; UDP-glucose metabolic process; UDP-glucuronate biosynthetic process; xenobiotic metabolic process	0	Involved in the biosynthesis of glycosaminoglycans; hyaluronan, chondroitin sulfate, and heparan sulfate.	3	8.70445	-1.2	0.275721	85655.4	33931.5	142765	117421	298456	68466.5	204181	199586	81280.9	120605	152875	186784	300600	127336	110678	168434
Q14624	ITIH4_HUMAN	Inter-alpha-trypsin inhibitor heavy chain H4 (Inter-alpha-trypsin inhibitor family heavy chain-related protein, Plasma kallikrein sensitive glycoprotein 120) [Cleaved into: 70 kDa inter-alpha-trypsin inhibitor heavy chain H4; 35 kDa inter-alpha-trypsin inhibitor heavy chain H4]	Belongs to the ITIH family.; Contains 1 VIT domain.; Contains 1 VWFA domain.	blood microparticle; cytoplasm; extracellular region; extracellular vesicular exosome; plasma membrane; endopeptidase inhibitor activity; serine-type endopeptidase inhibitor activity; acute-phase response; hyaluronan metabolic process; negative regulation of endopeptidase activity; response to cytokine	Secreted.	Type II acute-phase protein (APP) involved in inflammatory responses to trauma. May also play a role in liver development or regeneration.	6	8.3871	-1.2	0.479434	198676	288094	370038	405934	504918	420626	221508	722179	393271	306082	374463	418334	897232	614351	350855	397149
P60468	SC61B_HUMAN	Protein transport protein Sec61 subunit beta	Belongs to the SEC61-beta family.	endoplasmic reticulum; endoplasmic reticulum Sec complex; integral component of membrane; membrane; epidermal growth factor binding; poly(A) RNA binding; antigen processing and presentation of exogenous peptide antigen via MHC class I; antigen processing and presentation of exogenous peptide antigen via MHC class I, TAP-dependent; antigen processing and presentation of peptide antigen via MHC cla…	Endoplasmic reticulum membrane; Single-pass membrane protein.	Necessary for protein translocation in the endoplasmic reticulum.	1	10.4167	-1.2	0.231603	116252	51592.6	112037	102221	306201	153627	397334	230782	52251.6	197037	261372	267365	506999	164391	130783	187424
P30049	ATPD_HUMAN	ATP synthase subunit delta, mitochondrial (F-ATPase delta subunit)	Belongs to the ATPase epsilon chain family.	mitochondrial inner membrane; mitochondrial matrix; mitochondrial proton-transporting ATP synthase complex; mitochondrial proton-transporting ATP synthase complex, catalytic core F(1); mitochondrion; proton-transporting ATP synthase activity, rotational mechanism; proton-transporting ATPase activity, rotational mechanism; transmembrane transporter activity; transporter activity; ATP biosynthetic …	Mitochondrion.; Mitochondrion inner membrane.	Mitochondrial membrane ATP synthase (F(1)F(0) ATP synthase or Complex V) produces ATP from ADP in the presence of a proton gradient across the membrane which is generated by electron transport complexes of the respiratory chain. F-type ATPases consist of two structural domains, F(1) - containing the extramembraneous catalytic core, and F(0) - containing the membrane proton channel, linked togethe…	1	5.35714	-1.2	0.278585	38196.4	14138.2	94148.9	66279.1	86957.9	129842	123647	90834.2	23305.8	167546	125963	92694.3	179593	54931.8	85111.7	55638.3
P61803	DAD1_HUMAN	Dolichyl-diphosphooligosaccharide--protein glycosyltransferase subunit DAD1 (Defender against cell death 1)	Belongs to the DAD/OST2 family.	endoplasmic reticulum membrane; extracellular vesicular exosome; integral component of membrane; membrane; oligosaccharyltransferase complex; dolichyl-diphosphooligosaccharide-protein glycotransferase activity; apoptotic process; blastocyst development; cellular protein metabolic process; negative regulation of apoptotic process; post-translational protein modification; protein glycosylation; pro…	Endoplasmic reticulum membrane; Multi-pass membrane protein.	Essential subunit of the N-oligosaccharyl transferase (OST) complex which catalyzes the transfer of a high mannose oligosaccharide from a lipid-linked oligosaccharide donor to an asparagine residue within an Asn-X-Ser/Thr consensus motif in nascent polypeptide chains. N-glycosylation occurs cotranslationally and the complex associates with the Sec61 complex at the channel-forming translocon compl…	2	19.469	-1.2	0.606994	230627	68391.9	131803	72511	939466	215063	446116	346760	35101.8	134822	376689	881401	623402	385777	153139	406020
Q9Y3B3	TMED7_HUMAN	Transmembrane emp24 domain-containing protein 7 (p24 family protein gamma-3, p27)	Belongs to the EMP24/GP25L family.; Contains 1 GOLD domain.	COPI vesicle coat; COPII vesicle coat; endoplasmic reticulum; endoplasmic reticulum membrane; endoplasmic reticulum-Golgi intermediate compartment; endoplasmic reticulum-Golgi intermediate compartment membrane; extracellular vesicular exosome; Golgi apparatus; integral component of membrane; protein transport	Endoplasmic reticulum membrane; Single-pass type I membrane protein. Golgi apparatus > cis-Golgi network membrane > Single-pass type I membrane protein. Endoplasmic reticulum-Golgi intermediate compartment membrane > Single-pass type I membrane protein. Cytoplasmic vesicle > COPI-coated vesicle membrane > Single-pass type I membrane protein. Cytoplasmic vesicle > COPII-coated vesicle membrane > S…	Potential role in vesicular protein trafficking, mainly in the early secretory pathway. Appears to play a role in the biosynthesis of secreted cargo including processing and post-translational modifications.	2	9.82143	-1.2	0.160176	144401	67697.5	213395	180770	370524	315744	512972	423013	89623.3	291989	538624	441514	709976	259529	171719	242639
Q15691	MARE1_HUMAN	Microtubule-associated protein RP/EB family member 1 (APC-binding protein EB1, End-binding protein 1)	Belongs to the MAPRE family.; Contains 1 CH (calponin-homology) domain.; Contains 1 EB1 C-terminal domain.	cell projection membrane; centrosome; cortical microtubule cytoskeleton; cytoplasm; cytoplasmic microtubule; cytosol; Golgi apparatus; microtubule; microtubule plus-end; microtubule plus-end binding; poly(A) RNA binding; protein C-terminus binding; cell division; cell proliferation; G2/M transition of mitotic cell cycle; mitotic cell cycle; mitotic nuclear division; negative regulation of microtu…	Cytoplasm; Cytoskeleton. Cytoplasm > Cytoskeleton > Microtubule organizing center > Centrosome.	Binds to the plus end of microtubules and regulates the dynamics of the microtubule cytoskeleton. Promotes cytoplasmic microtubule nucleation and elongation. May be involved in spindle function by stabilizing microtubules and anchoring them at centrosomes. May play a role in cell migration.	3	16.791	-1.2	0.44063	45963.7	33637.4	87132.2	74642.3	125652	118309	136800	112185	12016.8	141756	215815	162312	259874	58076	131674	96610.4
P26038	MOES_HUMAN	Moesin (Membrane-organizing extension spike protein)	Contains 1 FERM domain.	apical part of cell; apical plasma membrane; basolateral plasma membrane; blood microparticle; cell periphery; cytoplasm; cytoskeleton; extracellular space; extracellular vesicular exosome; extrinsic component of membrane; filopodium; focal adhesion; microvillus; microvillus membrane; plasma membrane; uropod; vesicle; cell adhesion molecule binding; double-stranded RNA binding; protein kinase bin…	Cell membrane; Peripheral membrane protein > Cytoplasmic side. Cytoplasm > Cytoskeleton. Apical cell membrane > Peripheral membrane protein > Cytoplasmic side. Cell projection > Microvillus membrane > Peripheral membrane protein > Cytoplasmic side.	Probably involved in connections of major cytoskeletal structures to the plasma membrane. May inhibit herpes simplex virus 1 infection at an early stage.	14	25.9965	-1.2	0.31773	919335	489983	2.10945e+06	1.14131e+06	3.28802e+06	1.11774e+06	2.47738e+06	1.43117e+06	979558	2.67473e+06	909456	2.38045e+06	2.57122e+06	1.92202e+06	1.56866e+06	1.6202e+06
Q9BX68	HINT2_HUMAN	Histidine triad nucleotide-binding protein 2, mitochondrial (HINT-3, HIT-17kDa, PKCI-1-related HIT protein)	Belongs to the HINT family.; Contains 1 HIT domain.	mitochondrion; nucleolus; hydrolase activity; nucleotide binding; apoptotic process; steroid biosynthetic process	Mitochondrion.	Hydrolase probably involved in steroid biosynthesis. May play a role in apoptosis. Has adenosine phosphoramidase activity.	1	9.81595	-1.2	0.448591	27755.7	15732	65288.3	63807.3	53345.8	221268	211511	64436	30715.2	114100	181009	80944.8	129674	68606.1	63756.4	50777.5
Q13938	CAYP1_HUMAN	Calcyphosin (Calcyphosine)	Contains 4 EF-hand domains.	cytoplasm; extracellular vesicular exosome; nucleus; plasma membrane; vesicle; calcium ion binding; intracellular signal transduction	Cytoplasm.	Calcium-binding protein. May play a role in cellular signaling events (Potential).	4	25.3968	-1.2	0.642132	190747	88451.5	206309	407957	152299	494775	167163	562234	114669	290521	253312	214903	210547	1.66132e+06	521840	154383
Q9Y6Y8	S23IP_HUMAN	SEC23-interacting protein (p125)	Belongs to the PA-PLA1 family.; Contains 1 DDHD domain.; Contains 1 SAM (sterile alpha motif) domain.	cis-Golgi network; cytoplasm; endoplasmic reticulum exit site; endoplasmic reticulum-Golgi intermediate compartment; ER to Golgi transport vesicle membrane; intracellular membrane-bounded organelle; perinuclear endoplasmic reticulum; metal ion binding; poly(A) RNA binding; acrosome assembly; Golgi organization; intracellular protein transport; single fertilization	Cytoplasmic vesicle; COPII-coated vesicle membrane > Peripheral membrane protein > Cytoplasmic side. Endoplasmic reticulum.	Plays a role in the organization of endoplasmic reticulum exit sites. Specifically binds to phosphatidylinositol 3-phosphate (PI(3)P), phosphatidylinositol 4-phosphate (PI(4)P) and phosphatidylinositol 5-phosphate (PI(5)P).	1	1.2	-1.2	0.335859	25412.8	24372.6	30627.2	29462.8	44742.2	41154.6	43672.9	38285.7	12517.2	75591.2	88745	51977.5	86152.8	31026.1	27538.5	27236.1
P39656	OST48_HUMAN	Dolichyl-diphosphooligosaccharide--protein glycosyltransferase 48 kDa subunit	Belongs to the DDOST 48 kDa subunit family.	endoplasmic reticulum; endoplasmic reticulum membrane; integral component of membrane; intracellular membrane-bounded organelle; membrane; oligosaccharyltransferase complex; protein complex; dolichyl-diphosphooligosaccharide-protein glycotransferase activity; cellular protein metabolic process; gene expression; innate immune response; post-translational protein modification; protein glycosylation…	Endoplasmic reticulum membrane; Single-pass type I membrane protein.	Essential subunit of the N-oligosaccharyl transferase (OST) complex which catalyzes the transfer of a high mannose oligosaccharide from a lipid-linked oligosaccharide donor to an asparagine residue within an Asn-X-Ser/Thr consensus motif in nascent polypeptide chains.	4	9.21053	-1.2	0.39213	725957	122512	1.52409e+06	756183	2.51898e+06	767936	1.84888e+06	1.35084e+06	333474	971499	1.47723e+06	1.76292e+06	2.49321e+06	1.24952e+06	641754	1.50201e+06
P16435	NCPR_HUMAN	NADPH--cytochrome P450 reductase	In the C-terminal section; belongs to the flavoprotein pyridine nucleotide cytochrome reductase family.; Contains 1 FAD-binding FR-type domain.; Contains 1 flavodoxin-like domain.	endoplasmic reticulum membrane; intracellular membrane-bounded organelle; membrane; mitochondrion; cytochrome-b5 reductase activity, acting on NAD(P)H; electron carrier activity; flavin adenine dinucleotide binding; FMN binding; hydrolase activity; iron ion binding; iron-cytochrome-c reductase activity; NADP binding; NADPH-hemoprotein reductase activity; nitric oxide dioxygenase activity; carniti…	Endoplasmic reticulum membrane; Peripheral membrane protein.	This enzyme is required for electron transfer from NADP to cytochrome P450 in microsomes. It can also provide electron transfer to heme oxygenase and cytochrome B5.	8	16.3959	-1.2	0.675664	187134	147479	337793	636458	684823	3.02641e+06	2.22634e+06	2.17129e+06	229564	1.03302e+06	5.46328e+06	615659	2.98194e+06	703880	272978	666753
Q96I99	SUCB2_HUMAN	Succinyl-CoA ligase [GDP-forming] subunit beta, mitochondrial (GTP-specific succinyl-CoA synthetase subunit beta, Succinyl-CoA synthetase beta-G chain)	Belongs to the succinate/malate CoA ligase beta subunit family.; Contains 1 ATP-grasp domain.	mitochondrial matrix; mitochondrion; plasma membrane; succinate-CoA ligase complex (GDP-forming); ATP binding; GDP binding; GTP binding; succinate-CoA ligase (GDP-forming) activity; cellular metabolic process; small molecule metabolic process; succinate metabolic process; succinyl-CoA metabolic process; tricarboxylic acid cycle	Mitochondrion.	Catalyzes the GTP-dependent ligation of succinate and CoA to form succinyl-CoA.	11	30.787	-1.2	0.216709	471079	180871	993111	781045	1.1652e+06	1.07239e+06	1.83074e+06	1.28507e+06	328714	1.33871e+06	2.48763e+06	976178	1.96125e+06	772765	853921	723971
Q02818	NUCB1_HUMAN	Nucleobindin-1 (CALNUC)	Belongs to the nucleobindin family.; Contains 2 EF-hand domains.	endoplasmic reticulum-Golgi intermediate compartment; extracellular space; extracellular vesicular exosome; Golgi apparatus; membrane; microtubule cytoskeleton; calcium ion binding; DNA binding	Golgi apparatus; cis-Golgi network membrane > Peripheral membrane protein > Lumenal side. Cytoplasm.	Major calcium-binding protein of the Golgi. May have a role in calcium homeostasis (By similarity).	1	2.60304	-1.2	0.358624	25091.8	8852.83	51579.7	24420	59793.3	43401.1	54707.5	58126	6287.89	53972.1	89160	71015.1	100953	44036.5	27036.2	46446.1
P55265	DSRAD_HUMAN	Double-stranded RNA-specific adenosine deaminase (136 kDa double-stranded RNA-binding protein, Interferon-inducible protein 4, K88DSRBP)	Contains 1 A to I editase domain.; Contains 2 DRADA repeats.; Contains 3 DRBM (double-stranded RNA-binding) domains.	cytoplasm; membrane; nucleolus; nucleoplasm; nucleus; supraspliceosomal complex; DNA binding; double-stranded RNA adenosine deaminase activity; metal ion binding; poly(A) RNA binding; adenosine to inosine editing; base conversion or substitution editing; cytokine-mediated signaling pathway; defense response to virus; definitive hemopoiesis; erythrocyte differentiation; gene expression; hematopoie…	Cytoplasm.; Nucleus. Cytoplasm.; Nucleus. Nucleus > Nucleolus.	Catalyzes the hydrolytic deamination of adenosine to inosine in double-stranded RNA (dsRNA) referred to as A-to-I RNA editing. This may affect gene expression and function in a number of ways that include mRNA translation by changing codons and hence the amino acid sequence of proteins; pre-mRNA splicing by altering splice site recognition sequences; RNA stability by changing sequences involved i…	1	1.22349	-1.2	0.178164	30878.1	10477.5	74342.9	28609.4	56630.9	36378.2	59395.4	35521.6	19760.3	60553.6	63494.5	48219.6	50095.2	50880	40726.6	40925.8
O94903	PROSC_HUMAN	Proline synthase co-transcribed bacterial homolog protein	Belongs to the UPF0001 family.	cytoplasm; extracellular vesicular exosome; intracellular; mitochondrion; pyridoxal phosphate binding; alpha-amino acid metabolic process	0	0	1	4.72727	-1.2	0.237119	24184	7595.38	61814.4	29918.9	54652.2	31613.3	47039.7	37820.2	16840	40971.2	41422.8	32997.6	50824.6	50670.9	48526.6	46201.6
P53597	SUCA_HUMAN	Succinyl-CoA ligase [ADP/GDP-forming] subunit alpha, mitochondrial (Succinyl-CoA synthetase subunit alpha)	Belongs to the succinate/malate CoA ligase alpha subunit family.	cytoplasm; extracellular vesicular exosome; mitochondrial inner membrane; mitochondrial matrix; mitochondrion; plasma membrane; succinate-CoA ligase complex (GDP-forming); ATP citrate synthase activity; cofactor binding; GDP binding; GTP binding; poly(A) RNA binding; succinate-CoA ligase (ADP-forming) activity; succinate-CoA ligase (GDP-forming) activity; cellular metabolic process; small molecul…	Mitochondrion.	Catalyzes the ATP- or GTP-dependent ligation of succinate and CoA to form succinyl-CoA. The nature of the beta subunit determines the nucleotide specificity (By similarity).	1	4.33526	-1.2	0.460495	109298	33383.2	106033	232538	293276	240054	347855	281882	33004	350877	571598	246954	402889	152869	197002	163826
P13716	HEM2_HUMAN	Delta-aminolevulinic acid dehydratase (Porphobilinogen synthase)	Belongs to the ALAD family.	cytosol; extracellular vesicular exosome; nucleus; catalytic activity; identical protein binding; lead ion binding; porphobilinogen synthase activity; zinc ion binding; cellular response to interleukin-4; heme biosynthetic process; porphyrin-containing compound metabolic process; protein homooligomerization; protoporphyrinogen IX biosynthetic process; small molecule metabolic process	0	Catalyzes an early step in the biosynthesis of tetrapyrroles. Binds two molecules of 5-aminolevulinate per subunit, each at a distinct site, and catalyzes their condensation to form porphobilinogen.	3	9.39394	-1.2	0.474224	129799	97992.3	78367.1	204811	253493	517972	529945	389240	193270	200223	390076	244036	481003	370238	185368	238738
Q15020	SART3_HUMAN	Squamous cell carcinoma antigen recognized by T-cells 3 (Tat-interacting protein of 110 kDa, p110 nuclear RNA-binding protein)	Contains 8 HAT repeats.; Contains 2 RRM (RNA recognition motif) domains.	Cajal body; cytoplasm; nuclear speck; nucleoplasm; nucleus; histone binding; nucleotide binding; poly(A) RNA binding; U4 snRNA binding; U6 snRNA binding; U6atac snRNA binding; ubiquitin-specific protease binding; cell morphogenesis; hematopoietic stem cell proliferation; homeostasis of number of cells; mRNA splicing, via spliceosome; nucleosome assembly; positive regulation of histone deubiquitin…	Nucleus; Nucleoplasm. Nucleus > Cajal body. Nucleus speckle. Cytoplasm.	U6 snRNP-binding protein that functions as a recycling factor of the splicing machinery. Promotes the initial reassembly of U4 and U6 snRNPs following their ejection from the spliceosome during its maturation (PubMed:12032085). Also binds U6atac snRNPs and may function as a recycling factor for U4atac/U6atac spliceosomal snRNP, an initial step in the assembly of U12-type spliceosomal complex. The…	2	3.11526	-1.2	0.390181	26300.6	9893.77	39408.3	23810.1	45115.1	49482.1	31702	21427.5	15484.7	17143.7	71715.2	48167	52900.6	50265.1	21048.8	38386
P16615	AT2A2_HUMAN	Sarcoplasmic/endoplasmic reticulum calcium ATPase 2 (Calcium pump 2, Calcium-transporting ATPase sarcoplasmic reticulum type, slow twitch skeletal muscle isoform, Endoplasmic reticulum class 1/2 Ca(2+) ATPase)	Belongs to the cation transport ATPase (P-type) (TC 3.A.3) family. Type IIA subfamily.	calcium ion-transporting ATPase complex; endoplasmic reticulum; endoplasmic reticulum membrane; integral component of plasma membrane; longitudinal sarcoplasmic reticulum; membrane; platelet dense tubular network membrane; sarcoplasmic reticulum; sarcoplasmic reticulum membrane; ATP binding; calcium ion binding; calcium-transporting ATPase activity; calcium-transporting ATPase activity involved i…	Endoplasmic reticulum membrane; Multi-pass membrane protein. Sarcoplasmic reticulum membrane > Multi-pass membrane protein.	This magnesium-dependent enzyme catalyzes the hydrolysis of ATP coupled with the translocation of calcium from the cytosol to the sarcoplasmic reticulum lumen. Isoform 2 is involved in the regulation of the contraction/relaxation cycle.	7	9.02111	-1.2	0.417804	276635	156326	430345	276509	1.02823e+06	378026	1.22282e+06	874083	179234	687136	2.03648e+06	700378	1.11384e+06	386596	323230	465463
Q13045	FLII_HUMAN	Protein flightless-1 homolog	Contains 5 gelsolin-like repeats.; Contains 15 LRR (leucine-rich) repeats.	cytoplasm; focal adhesion; microtubule organizing center; nucleoplasm; actin binding; actin cytoskeleton organization; actin filament severing; multicellular organismal development; muscle contraction; regulation of transcription, DNA-templated; transcription, DNA-templated	Nucleus.; Cytoplasm > Cytoskeleton. Cytoplasm > Cytoskeleton > Microtubule organizing center > Centrosome. Cell junction > Focal adhesion.	May play a role as coactivator in transcriptional activation by hormone-activated nuclear receptors (NR) and acts in cooperation with NCOA2 and CARM1. Involved in estrogen hormone signaling. Involved in early embryonic development (By similarity). May play a role in regulation of cytoskeletal rearrangements involved in cytokinesis and cell migration, by inhibiting Rac1-dependent paxillin phosphor…	2	1.65485	-1.2	0.367422	23062.5	9377.09	68218.9	31304.6	67345.9	40112.9	51603.6	39201.2	21928.7	71522.8	58993.3	27006.4	98029.3	59908.2	19479.6	49146.3
P38646	GRP75_HUMAN	Stress-70 protein, mitochondrial (75 kDa glucose-regulated protein, Heat shock 70 kDa protein 9, Mortalin, Peptide-binding protein 74)	Belongs to the heat shock protein 70 family.	cytoplasm; extracellular vesicular exosome; focal adhesion; mitochondrial nucleoid; mitochondrion; nucleolus; ATP binding; poly(A) RNA binding; ubiquitin protein ligase binding; unfolded protein binding; cellular protein metabolic process; negative regulation of apoptotic process; protein export from nucleus; protein folding; protein targeting to mitochondrion	Mitochondrion.; Nucleus > Nucleolus.	Implicated in the control of cell proliferation and cellular aging. May also act as a chaperone.	9	17.0839	-1.2	0.664393	634791	280390	1.6488e+06	1.43842e+06	1.56455e+06	6.07452e+06	9.80143e+06	2.33315e+06	467754	3.14131e+06	1.46909e+07	1.77081e+06	4.62582e+06	1.4122e+06	1.59605e+06	1.28712e+06
Q9GZZ9	UBA5_HUMAN	Ubiquitin-like modifier-activating enzyme 5 (ThiFP1, UFM1-activating enzyme, Ubiquitin-activating enzyme E1 domain-containing protein 1)	Belongs to the ubiquitin-activating E1 family. UBA5 subfamily.	cytoplasm; cytosol; intracellular membrane-bounded organelle; nucleus; ATP binding; metal ion binding; UFM1 activating enzyme activity; protein K69-linked ufmylation; protein ufmylation; regulation of intracellular estrogen receptor signaling pathway; response to endoplasmic reticulum stress	Cytoplasm.; Nucleus.	E1-like enzyme which activates UFM1 and SUMO2.	1	3.21782	-1.2	0.447053	8874.98	4675.12	17911.1	15100.7	17924.6	17268.8	17197.5	21454	1986.37	26789.9	23102.6	24745.6	47251.7	27400.7	11641.7	15735.7
Q70UQ0	IKIP_HUMAN	Inhibitor of nuclear factor kappa-B kinase-interacting protein	0	endoplasmic reticulum; endoplasmic reticulum membrane; integral component of membrane; membrane; response to X-ray	Endoplasmic reticulum membrane; Single-pass membrane protein.	Target of p53/TP53 with pro-apoptotic function.	1	3.42857	-1.2	0.451874	9818.21	6180.91	5359.56	21875.8	15355	19721.4	25623.4	21322.9	9220.05	18164.4	30702.5	15026.2	36151.7	14721.7	15078.9	10710.7
P40926	MDHM_HUMAN	Malate dehydrogenase, mitochondrial	Belongs to the LDH/MDH superfamily. MDH type 1 family.	extracellular vesicular exosome; mitochondrial inner membrane; mitochondrial matrix; mitochondrion; nucleoplasm; nucleus; plasma membrane; L-malate dehydrogenase activity; malate dehydrogenase (NADP+) activity; poly(A) RNA binding; carbohydrate metabolic process; cellular carbohydrate metabolic process; cellular metabolic process; gluconeogenesis; glucose metabolic process; internal protein amino…	Mitochondrion matrix.	0	13	46.1538	-1.2	0.54782	1.48318e+06	672820	6.44432e+06	2.45446e+06	6.80618e+06	1.1969e+07	1.07592e+07	4.35011e+06	1.12912e+06	6.14624e+06	1.85995e+07	4.18021e+06	9.08656e+06	3.4487e+06	4.37199e+06	4.60011e+06
Q9Y5L4	TIM13_HUMAN	Mitochondrial import inner membrane translocase subunit Tim13	Belongs to the small Tim family.	mitochondrial inner membrane; mitochondrial intermembrane space protein transporter complex; mitochondrion; nucleolus; zinc ion binding; cellular protein metabolic process; chaperone-mediated protein transport; protein targeting to mitochondrion; sensory perception of sound	Mitochondrion inner membrane; Peripheral membrane protein > Intermembrane side.	Mitochondrial intermembrane chaperone that participates in the import and insertion of some multi-pass transmembrane proteins into the mitochondrial inner membrane. Also required for the transfer of beta-barrel precursors from the TOM complex to the sorting and assembly machinery (SAM complex) of the outer membrane. Acts as a chaperone-like protein that protects the hydrophobic precursors from ag…	2	25.2632	-1.2	0.299335	36265.7	17463.5	122901	96820.9	114527	124180	198800	89265.5	38829.2	196349	140671	89671.4	205406	100347	74662.7	73237.4
P00390	GSHR_HUMAN	Glutathione reductase, mitochondrial	Belongs to the class-I pyridine nucleotide-disulfide oxidoreductase family.	cytosol; external side of plasma membrane; extracellular vesicular exosome; mitochondrial matrix; electron carrier activity; flavin adenine dinucleotide binding; glutathione-disulfide reductase activity; mercury (II) reductase activity; mercury ion binding; NADP binding; cell redox homeostasis; detoxification of mercury ion; glutathione metabolic process; nucleobase-containing small molecule inte…	Mitochondrion. Cytoplasm.	Maintains high levels of reduced glutathione in the cytosol.	4	10.9195	-1.2	0.27078	200084	112047	464789	198704	767312	321681	818623	480321	125651	713829	397077	436489	715411	501495	433790	483504
Q9Y4W6	AFG32_HUMAN	AFG3-like protein 2 (Paraplegin-like protein)	In the N-terminal section; belongs to the AAA ATPase family.; In the C-terminal section; belongs to the peptidase M41 family.	integral component of membrane; mitochondrial inner membrane; mitochondrion; ATP binding; metalloendopeptidase activity; unfolded protein binding; zinc ion binding; axonogenesis; cristae formation; death; mitochondrial fusion; mitochondrial protein processing; muscle fiber development; myelination; nerve development; neuromuscular junction development; regulation of multicellular organism growth;…	Mitochondrion membrane; Multi-pass membrane protein.	ATP-dependent protease which is essential for axonal development.	1	1.25471	-1.2	0.522685	32981	6134.62	64383.3	36848	46377.3	101178	103831	100210	13341.4	64378	135003	43873.6	199722	45920.4	61351.6	48036.4
P61923	COPZ1_HUMAN	Coatomer subunit zeta-1 (Zeta-1-coat protein)	Belongs to the adaptor complexes small subunit family.	COPI vesicle coat; cytosol; COPI coating of Golgi vesicle; intra-Golgi vesicle-mediated transport; intracellular protein transport; membrane organization; retrograde vesicle-mediated transport, Golgi to ER	Cytoplasm.; Golgi apparatus membrane > Peripheral membrane protein > Cytoplasmic side. Cytoplasmic vesicle > COPI-coated vesicle membrane > Peripheral membrane protein > Cytoplasmic side.	The coatomer is a cytosolic protein complex that binds to dilysine motifs and reversibly associates with Golgi non-clathrin-coated vesicles, which further mediate biosynthetic protein transport from the ER, via the Golgi up to the trans Golgi network. Coatomer complex is required for budding from Golgi membranes, and is essential for the retrograde Golgi-to-ER transport of dilysine-tagged protein…	1	7.9096	-1.2	0.296582	54578.2	14930.5	149612	54039.7	157889	117056	151050	110367	28122.4	154642	190775	136211	195971	100638	61899.2	86865.4
Q66K74	MAP1S_HUMAN	Microtubule-associated protein 1S (BPY2-interacting protein 1, Microtubule-associated protein 8, Variable charge Y chromosome 2-interacting protein 1) [Cleaved into: MAP1S heavy chain; MAP1S light chain]	Belongs to the MAP1 family.	cell junction; cell projection; cytoplasm; cytosol; dendrite; microtubule; neuronal cell body; nucleolus; nucleus; perinuclear region of cytoplasm; spindle; synapse; actin filament binding; beta-tubulin binding; DNA binding; microtubule binding; tubulin binding; apoptotic process; autophagy; brain development; microtubule bundle formation; mitochondrion transport along microtubule; nervous system…	Nucleus.; Cytoplasm > Cytosol. Cytoplasm > Cytoskeleton. Cytoplasm > Cytoskeleton > Spindle.	Microtubule-associated protein that mediates aggregation of mitochondria resulting in cell death and genomic destruction (MAGD). Plays a role in anchoring the microtubule organizing center to the centrosomes. Binds to DNA. Plays a role in apoptosis. Involved in the formation of microtubule bundles (By similarity).	1	1.13314	-1.2	0.49171	16536.6	6609.68	11572	13888.9	29356.8	46455.1	15305.9	27849.5	12115.7	11743	30416.9	33591.8	33427.5	33078.1	13111.3	28697.9
P49755	TMEDA_HUMAN	Transmembrane emp24 domain-containing protein 10 (21 kDa transmembrane-trafficking protein, S31III125, Tmp-21-I, Transmembrane protein Tmp21, p23, p24 family protein delta-1, p24delta)	Belongs to the EMP24/GP25L family.; Contains 1 GOLD domain.	cis-Golgi network; COPI-coated vesicle; endoplasmic reticulum; endoplasmic reticulum membrane; endoplasmic reticulum-Golgi intermediate compartment; endoplasmic reticulum-Golgi intermediate compartment membrane; extracellular vesicular exosome; gamma-secretase complex; Golgi apparatus; Golgi membrane; integral component of membrane; melanosome; plasma membrane; secretory granule membrane; trans-G…	Golgi apparatus; cis-Golgi network membrane > Single-pass type I membrane protein. Melanosome. Endoplasmic reticulum membrane > Single-pass type I membrane protein. Endoplasmic reticulum-Golgi intermediate compartment membrane > Single-pass type I membrane protein. Cytoplasmic vesicle > Secretory vesicle membrane > Single-pass type I membrane protein. Cell membrane. Golgi apparatus > trans-Golgi …	Involved in vesicular protein trafficking. Mainly functions in the early secretory pathway. Thought to act as cargo receptor at the lumenal side for incorporation of secretory cargo molecules into transport vesicles and to be involved in vesicle coat formation at the cytoplasmic side. In COPII vesicle-mediated anterograde transport involved in the transport of GPI-anchored proteins and proposed t…	3	12.7854	-1.2	0.308985	185393	95198.1	332149	280102	496083	268696	523214	502876	128886	435847	1.01561e+06	513681	802040	322473	183993	245437
P11177	ODPB_HUMAN	Pyruvate dehydrogenase E1 component subunit beta, mitochondrial	0	extracellular vesicular exosome; mitochondrial matrix; mitochondrion; nucleoplasm; nucleus; pyruvate dehydrogenase complex; pyruvate dehydrogenase (acetyl-transferring) activity; pyruvate dehydrogenase activity; acetyl-CoA biosynthetic process from pyruvate; cellular metabolic process; glucose metabolic process; pyruvate metabolic process; regulation of acetyl-CoA biosynthetic process from pyruva…	Mitochondrion matrix.	The pyruvate dehydrogenase complex catalyzes the overall conversion of pyruvate to acetyl-CoA and CO(2), and thereby links the glycolytic pathway to the tricarboxylic cycle.	7	23.6769	-1.2	0.276146	342398	116068	746158	443826	699438	824857	992772	572476	176396	909869	1.20655e+06	794314	1.29428e+06	462582	733451	380257
P47755	CAZA2_HUMAN	F-actin-capping protein subunit alpha-2 (CapZ alpha-2)	Belongs to the F-actin-capping protein alpha subunit family.	actin cytoskeleton; cortical cytoskeleton; cytosol; extracellular region; extracellular vesicular exosome; F-actin capping protein complex; membrane; barbed-end actin filament capping; blood coagulation; innate immune response; movement of cell or subcellular component; protein complex assembly	0	F-actin-capping proteins bind in a Ca(2+)-independent manner to the fast growing ends of actin filaments (barbed end) thereby blocking the exchange of subunits at these ends. Unlike other capping proteins (such as gelsolin and severin), these proteins do not sever actin filaments.	2	10.1399	-1.2	0.222179	101523	41795.1	209581	162309	225432	194848	314622	216057	118774	228174	383654	136282	296444	226248	166774	161965
P42785	PCP_HUMAN	Lysosomal Pro-X carboxypeptidase (Angiotensinase C, Lysosomal carboxypeptidase C, Proline carboxypeptidase, Prolylcarboxypeptidase)	Belongs to the peptidase S28 family.	basal part of cell; extracellular exosome; lysosome; plasma membrane; serine-type carboxypeptidase activity; angiogenesis involved in wound healing; blood coagulation; blood coagulation, intrinsic pathway; energy homeostasis; glucose homeostasis; negative regulation of systemic arterial blood pressure; plasma kallikrein-kinin cascade; regulation of reactive oxygen species metabolic process; regul…	Lysosome.	Cleaves C-terminal amino acids linked to proline in peptides such as angiotensin II, III and des-Arg9-bradykinin. This cleavage occurs at acidic pH, but enzymatic activity is retained with some substrates at neutral pH.	1	2.41935	-1.2	0.515317	32405	19155.6	72885.5	18502	56096.6	41383.2	66009.9	52878.8	26996.8	42387.8	73017.1	47694.8	212534	92404.3	18080.1	28751.3
P62269	RS18_HUMAN	40S ribosomal protein S18 (Ke-3)	Belongs to the ribosomal protein S13P family.	cytoplasm; cytosol; cytosolic small ribosomal subunit; extracellular vesicular exosome; focal adhesion; membrane; nucleus; ribosome; small ribosomal subunit; poly(A) RNA binding; rRNA binding; structural constituent of ribosome; cellular protein metabolic process; gene expression; nuclear-transcribed mRNA catabolic process, nonsense-mediated decay; ribosome biogenesis; SRP-dependent cotranslation…	Cytoplasm.	Located at the top of the head of the 40S subunit, it contacts several helices of the 18S rRNA.	6	32.8947	-1.2	0.239914	536583	236431	887163	563800	1.54838e+06	645200	1.53816e+06	976291	255535	1.55789e+06	1.43342e+06	1.04901e+06	1.85584e+06	765545	1.08051e+06	627536
P01024	CO3_HUMAN	Complement C3 (C3 and PZP-like alpha-2-macroglobulin domain-containing protein 1) [Cleaved into: Complement C3 beta chain; C3-beta-c; Complement C3 alpha chain; C3a anaphylatoxin; Acylation stimulating protein (C3adesArg); Complement C3b alpha' chain; Complement C3c alpha' chain fragment 1; Complement C3dg fragment; Complement C3g fragment; Complement C3d fragment; Complement C3f fragment; Comple…	Contains 1 anaphylatoxin-like domain.; Contains 1 NTR domain.	blood microparticle; extracellular region; extracellular space; extracellular vesicular exosome; plasma membrane; C5L2 anaphylatoxin chemotactic receptor binding; endopeptidase inhibitor activity; receptor binding; complement activation; complement activation, alternative pathway; complement activation, classical pathway; fatty acid metabolic process; G-protein coupled receptor signaling pathway;…	Secreted.	C3 plays a central role in the activation of the complement system. Its processing by C3 convertase is the central reaction in both classical and alternative complement pathways. After activation C3b can bind covalently, via its reactive thioester, to cell surface carbohydrates or immune aggregates.; Derived from proteolytic degradation of complement C3, C3a anaphylatoxin is a mediator of local i…	28	22.3692	-1.2	0.611048	1.89346e+06	2.40887e+06	3.42508e+06	4.50656e+06	4.6894e+06	4.68991e+06	1.62964e+06	9.34181e+06	4.93486e+06	3.31559e+06	2.99184e+06	5.12782e+06	1.00749e+07	5.77384e+06	3.05048e+06	3.23516e+06
O60613	SEP15_HUMAN	15 kDa selenoprotein	Belongs to the selenoprotein M/SEP15 family.	endoplasmic reticulum lumen; extracellular vesicular exosome; selenium binding; 'de novo' posttranslational protein folding	Endoplasmic reticulum lumen.	May be involved in redox reactions associated with the formation of disulfide bonds. May contribute to the quality control of protein folding in the endoplasmic reticulum (By similarity).	1	9.87654	-1.2	0.438356	23176.4	6994.79	26426.3	32196	37279.6	14239.8	28406.3	63871.1	8658.05	48609	49107.3	32480	65735.3	33587.1	18894	29007.3
P33176	KINH_HUMAN	Kinesin-1 heavy chain (Conventional kinesin heavy chain, Ubiquitous kinesin heavy chain)	Belongs to the TRAFAC class myosin-kinesin ATPase superfamily. Kinesin family. Kinesin subfamily.; Contains 1 kinesin motor domain.	ciliary rootlet; cytoplasm; endocytic vesicle; kinesin complex; membrane; microtubule; microtubule organizing center; neuron projection; perinuclear region of cytoplasm; vesicle; ATP binding; ATP-dependent microtubule motor activity, plus-end-directed; ATPase activity; microtubule binding; microtubule motor activity; axon guidance; cellular protein metabolic process; cytoplasm organization; cytos…	Cytoplasm; Cytoskeleton.	Microtubule-dependent motor required for normal distribution of mitochondria and lysosomes.	2	2.28453	-1.2	0.703365	315148	10090.2	137782	400768	167116	78109	110420	97099.3	42318	193249	145720	536120	185278	104652	112140	108331
P00747	PLMN_HUMAN	Plasminogen [Cleaved into: Plasmin heavy chain A; Activation peptide; Angiostatin; Plasmin heavy chain A, short form; Plasmin light chain B]	Belongs to the peptidase S1 family. Plasminogen subfamily.; Contains 5 kringle domains.; Contains 1 PAN domain.; Contains 1 peptidase S1 domain.	blood microparticle; cell surface; extracellular region; extracellular space; extracellular vesicular exosome; extrinsic component of external side of plasma membrane; plasma membrane; platelet alpha granule lumen; apolipoprotein binding; protein domain specific binding; receptor binding; serine-type endopeptidase activity; serine-type peptidase activity; blood coagulation; cellular protein metab…	Secreted.	Plasmin dissolves the fibrin of blood clots and acts as a proteolytic factor in a variety of other processes including embryonic development, tissue remodeling, tumor invasion, and inflammation. In ovulation, weakens the walls of the Graafian follicle. It activates the urokinase-type plasminogen activator, collagenases and several complement zymogens, such as C1 and C5. Cleavage of fibronectin an…	4	6.2963	-1.2	0.653415	124645	122976	230592	204907	166356	112037	44873.7	275488	193348	163673	217893	190915	231744	206806	182863	88731.5
Q9Y265	RUVB1_HUMAN	RuvB-like 1 (49 kDa TATA box-binding protein-interacting protein, 54 kDa erythrocyte cytosolic protein, INO80 complex subunit H, Nuclear matrix protein 238, Pontin 52, TIP49a, TIP60-associated protein 54-alpha)	Belongs to the RuvB family.	cytoplasm; extracellular vesicular exosome; Golgi apparatus; Ino80 complex; intracellular membrane-bounded organelle; membrane; microtubule organizing center; MLL1 complex; NuA4 histone acetyltransferase complex; nuclear matrix; nucleoplasm; nucleus; Swr1 complex; ATP binding; DNA helicase activity; cell division; CENP-A containing nucleosome assembly; chromatin organization; DNA duplex unwinding…	Nucleus matrix.; Nucleus > Nucleoplasm. Cytoplasm. Membrane. Cytoplasm > Cytoskeleton > Microtubule organizing center > Centrosome.	Possesses single-stranded DNA-stimulated ATPase and ATP-dependent DNA helicase (3' to 5') activity; hexamerization is thought to be critical for ATP hydrolysis and adjacent subunits in the ring-like structure contribute to the ATPase activity.; Component of the NuA4 histone acetyltransferase complex which is involved in transcriptional activation of select genes principally by acetylation of nucl…	4	13.3772	-1.2	0.133992	113531	29922	181621	142959	222504	185305	280955	194813	69450.2	236013	285324	164089	300278	190028	185780	150797
P09104	ENOG_HUMAN	Gamma-enolase (2-phospho-D-glycerate hydro-lyase, Enolase 2, Neural enolase, Neuron-specific enolase)	Belongs to the enolase family.	cytosol; extracellular space; extracellular vesicular exosome; perikaryon; phosphopyruvate hydratase complex; photoreceptor inner segment; plasma membrane; magnesium ion binding; phosphopyruvate hydratase activity; carbohydrate metabolic process; gluconeogenesis; glucose metabolic process; glycolytic process; pathogenesis; small molecule metabolic process	Cytoplasm.; Cell membrane.	Has neurotrophic and neuroprotective properties on a broad spectrum of central nervous system (CNS) neurons. Binds, in a calcium-dependent manner, to cultured neocortical neurons and promotes cell survival (By similarity).	3	11.7512	-1.2	0.661931	34988.3	27218	224768	83970.1	255739	291816	405739	145396	58376.1	46068.8	939853	170965	346068	218555	115040	129738
Q15836	VAMP3_HUMAN	Vesicle-associated membrane protein 3 (Cellubrevin, Synaptobrevin-3)	Belongs to the synaptobrevin family.; Contains 1 v-SNARE coiled-coil homology domain.	apical plasma membrane; cell junction; cell surface; clathrin-coated vesicle; clathrin-coated vesicle membrane; cytosol; integral component of membrane; intracellular; intracellular membrane-bounded organelle; neuron projection; plasma membrane; recycling endosome; secretory granule; SNARE complex; synaptic vesicle; SNAP receptor activity; SNARE binding; calcium ion-dependent exocytosis; exocytos…	Membrane; Single-pass type IV membrane protein. Cell junction > Synapse > Synaptosome.	SNARE involved in vesicular transport from the late endosomes to the trans-Golgi network.	1	24	-1.2	0.12786	43471.2	23855.3	117980	56077.7	120739	95166.9	134480	78927.7	34382.9	91893	129029	82642.5	140059	116149	93315.5	101431
Q9Y5X3	SNX5_HUMAN	Sorting nexin-5	Belongs to the sorting nexin family.; Contains 1 BAR domain.; Contains 1 PX (phox homology) domain.	cytoplasmic vesicle membrane; early endosome membrane; extrinsic component of cytoplasmic side of plasma membrane; extrinsic component of endosome membrane; macropinocytic cup; phagocytic cup; retromer complex; ruffle; tubular endosome; dynactin binding; phosphatidylinositol binding; intracellular protein transport; pinocytosis; retrograde transport, endosome to Golgi; vesicle organization	Endosome.; Early endosome. Early endosome membrane > Peripheral membrane protein > Cytoplasmic side. Cell membrane > Peripheral membrane protein > Cytoplasmic side. Cytoplasmic vesicle membrane > Peripheral membrane protein > Cytoplasmic side. Cytoplasm. Cell projection > Phagocytic cup. Cell projection > Ruffle.	Involved in several stages of intracellular trafficking. Interacts with membranes containing phosphatidylinositol 3-phosphate (PtdIns(3P)) or phosphatidylinositol 3,4-bisphosphate (PtdIns(3,4)P2) (PubMed:15561769). Acts in part as component of the retromer membrane-deforming SNX-BAR subcomplex. The SNX-BAR retromer mediates retrograde transport of cargo proteins from endosomes to the trans-Golgi …	4	13.6139	-1.2	0.231669	91856.4	68468.1	373857	184343	268524	200455	240259	204568	94050.4	298184	424256	254660	322917	206501	172238	205549
Q7Z4G1	COMD6_HUMAN	COMM domain-containing protein 6	Contains 1 COMM domain.	cytoplasm; nucleus; NF-kappaB binding; negative regulation of NF-kappaB transcription factor activity	Nucleus.; Cytoplasm.	May modulate activity of cullin-RING E3 ubiquitin ligase (CRL) complexes (PubMed:21778237). Down-regulates activation of NF-kappa-B. Inhibits TNF-induced NFKB1 activation.	1	12.9412	-1.2	0.628598	5381.62	4941.33	33659.5	14133.1	21403.2	17383.7	19425.7	23943.5	1162.06	28294.3	31496.6	32278.4	51137.4	27325	19545.2	15001.5
Q8NC51	PAIRB_HUMAN	Plasminogen activator inhibitor 1 RNA-binding protein (PAI1 RNA-binding protein 1, SERPINE1 mRNA-binding protein 1)	0	cytoplasm; extracellular vesicular exosome; membrane; nucleus; perinuclear region of cytoplasm; plasma membrane; mRNA 3'-UTR binding; poly(A) RNA binding; regulation of apoptotic process; regulation of mRNA stability	Cytoplasm.; Nucleus. Cytoplasm > Perinuclear region.	May play a role in the regulation of mRNA stability. Binds to the 3'-most 134 nt of the SERPINE1/PAI1 mRNA, a region which confers cyclic nucleotide regulation of message decay.	1	3.92157	-1.2	0.793921	13146.7	6706.76	1074.41	12866.1	31666.7	15270.6	23752.1	25064.9	6922.65	1027.72	19786.3	34415.3	32451.4	25743.3	30596.5	17770.4
P60033	CD81_HUMAN	CD81 antigen (26 kDa cell surface protein TAPA-1, Target of the antiproliferative antibody 1, Tetraspanin-28)	Belongs to the tetraspanin (TM4SF) family.	extracellular vesicular exosome; focal adhesion; immunological synapse; integral component of plasma membrane; membrane; plasma membrane; vesicle; MHC class II protein complex binding; activation of MAPK activity; cell proliferation; phosphatidylinositol biosynthetic process; phosphatidylinositol metabolic process; positive regulation of 1-phosphatidylinositol 4-kinase activity; positive regulati…	Membrane; Multi-pass membrane protein.	May play an important role in the regulation of lymphoma cell growth. Interacts with a 16-kDa Leu-13 protein to form a complex possibly involved in signal transduction. May act as the viral receptor for HCV.	1	8.47458	-1.2	0.500732	33159.7	28600.2	59470.8	32781	46999.9	56781.6	88809.1	57880.9	34539	129719	25058.3	78186.8	102537	81955	46444	46592.8
O75531	BAF_HUMAN	Barrier-to-autointegration factor (Breakpoint cluster region protein 1) [Cleaved into: Barrier-to-autointegration factor, N-terminally processed]	Belongs to the BAF family.	chromosome; cytoplasm; cytosol; extracellular vesicular exosome; nucleoplasm; nucleus; DNA binding; DNA integration; establishment of integrated proviral latency; mitotic cell cycle; mitotic nuclear envelope disassembly; mitotic nuclear envelope reassembly; response to virus; viral process	Nucleus.; Cytoplasm. Chromosome.	Plays fundamental roles in nuclear assembly, chromatin organization, gene expression and gonad development. May potently compress chromatin structure and be involved in membrane recruitment and chromatin decondensation during nuclear assembly. Contains 2 non-specific dsDNA-binding sites which may promote DNA cross-bridging. Exploited by retroviruses for inhibiting self-destructing autointegration…	1	26.9663	-1.2	0.509714	58830.9	17914	97329.1	39074.1	79886.4	47959.6	58678	53964.9	37081.9	44817.4	34963.5	128977	81666.2	110220	71215.9	64413.5
Q9HC38	GLOD4_HUMAN	Glyoxalase domain-containing protein 4	Belongs to the glyoxalase I family.	extracellular vesicular exosome; mitochondrion	Mitochondrion.	0	5	19.4888	-1.2	0.117229	403073	182547	732419	489997	901511	1.06239e+06	1.07262e+06	851908	340259	769144	1.2386e+06	793717	1.14902e+06	1.01205e+06	559247	889588
P13473	LAMP2_HUMAN	Lysosome-associated membrane glycoprotein 2 (CD107 antigen-like family member B)	Belongs to the LAMP family.	extracellular vesicular exosome; integral component of membrane; late endosome; late endosome membrane; lysosomal membrane; lysosome; membrane; phagocytic vesicle membrane; plasma membrane; platelet dense granule membrane; enzyme binding; blood coagulation; platelet activation; platelet degranulation; protein stabilization	Cell membrane; Single-pass type I membrane protein. Endosome membrane > Single-pass type I membrane protein. Lysosome membrane > Single-pass type I membrane protein.	Implicated in tumor cell metastasis. May function in protection of the lysosomal membrane from autodigestion, maintenance of the acidic environment of the lysosome, adhesion when expressed on the cell surface (plasma membrane), and inter- and intracellular signal transduction. Protects cells from the toxic effects of methylating mutagens.	1	1.95122	-1.2	0.626991	74453.8	44900.8	137926	194428	248252	121667	1.47019e+06	266550	62464	193795	331432	354306	825040	244575	237898	100288
Q13596	SNX1_HUMAN	Sorting nexin-1	Belongs to the sorting nexin family.; Contains 1 BAR domain.; Contains 1 PX (phox homology) domain.	cytoplasm; cytosol; early endosome membrane; endosome membrane; extrinsic component of membrane; Golgi apparatus; intracellular membrane-bounded organelle; lamellipodium; membrane; protein complex; retromer complex; epidermal growth factor receptor binding; identical protein binding; insulin receptor binding; leptin receptor binding; phosphatidylinositol binding; transferrin receptor binding; ear…	Endosome membrane; Peripheral membrane protein > Cytoplasmic side. Golgi apparatus > trans-Golgi network membrane > Peripheral membrane protein > Cytoplasmic side. Early endosome membrane > Peripheral membrane protein > Cytoplasmic side. Cell projection > Lamellipodium.	Involved in several stages of intracellular trafficking. Interacts with membranes containing phosphatidylinositol 3-phosphate (PtdIns(3P)) or phosphatidylinositol 3,5-bisphosphate (PtdIns(3,5)P2) (PubMed:12198132). Acts in part as component of the retromer membrane-deforming SNX-BAR subcomplex. The SNX-BAR retromer mediates retrograde transport of cargo proteins from endosomes to the trans-Golgi …	4	9.96169	-1.2	0.359206	71479.4	40133.9	274368	99812.5	303927	214851	182570	147112	59070.8	192361	336754	134571	374399	176932	124887	209726
A5YKK6	CNOT1_HUMAN	CCR4-NOT transcription complex subunit 1 (CCR4-associated factor 1, Negative regulator of transcription subunit 1 homolog)	Belongs to the CNOT1 family.	CCR4-NOT complex; cytoplasmic mRNA processing body; cytosol; extracellular space; membrane; nucleoplasm; peroxisomal membrane; armadillo repeat domain binding; estrogen receptor binding; poly(A) RNA binding; protein complex scaffold; protein domain specific binding; retinoic acid receptor binding; gene expression; gene silencing by miRNA; multicellular organismal development; negative regulation …	Cytoplasm; P-body. Nucleus.	Scaffolding component of the CCR4-NOT complex which is one of the major cellular mRNA deadenylases and is linked to various cellular processes including bulk mRNA degradation, miRNA-mediated repression, translational repression during translational initiation and general transcription regulation. Additional complex functions may be a consequence of its influence on mRNA expression. Its scaffoldin…	1	0.420875	-1.2	0.786797	15556.6	1040.64	14965.2	15645.6	10944.7	17472.6	3884.93	18678.5	1166.66	9397.58	44789.1	33775.7	2243.43	25922.5	21269.6	16653.5
Q9UHA4	LTOR3_HUMAN	Ragulator complex protein LAMTOR3 (Late endosomal/lysosomal adaptor and MAPK and MTOR activator 3, MEK-binding partner 1, Mitogen-activated protein kinase kinase 1-interacting protein 1, Mitogen-activated protein kinase scaffold protein 1)	Belongs to the LAMTOR3 family.	extracellular vesicular exosome; focal adhesion; Ragulator complex; cellular protein localization; cellular response to amino acid stimulus; positive regulation of GTPase activity; positive regulation of TOR signaling	Late endosome membrane; Peripheral membrane protein > Cytoplasmic side.	As part of the Ragulator complex it is involved in amino acid sensing and activation of mTORC1, a signaling complex promoting cell growth in response to growth factors, energy levels, and amino acids. Activated by amino acids through a mechanism involving the lysosomal V-ATPase, the Ragulator functions as a guanine nucleotide exchange factor activating the small GTPases Rag. Activated Ragulator a…	1	8.06452	-1.2	0.566262	24779.1	21270	26136	35757.5	109784	26189.3	87027.3	99300.9	19429.3	22897.9	51449.9	107002	128258	74727.7	55499.7	61287
Q96AE4	FUBP1_HUMAN	Far upstream element-binding protein 1 (DNA helicase V)	Contains 4 KH domains.	nucleoplasm; nucleus; poly(A) RNA binding; RNA polymerase II distal enhancer sequence-specific DNA binding transcription factor activity involved in positive regulation of transcription; sequence-specific DNA binding transcription factor activity; single-stranded DNA binding; positive regulation of gene expression; transcription from RNA polymerase II promoter	Nucleus.	Regulates MYC expression by binding to a single-stranded far-upstream element (FUSE) upstream of the MYC promoter. May act both as activator and repressor of transcription.	5	9.93789	-1.2	0.338232	383640	198625	698583	262948	870512	448401	905455	339817	181280	803487	756278	754763	731497	564826	643949	501040
Q9Y2S2	CRYL1_HUMAN	Lambda-crystallin homolog (L-gulonate 3-dehydrogenase)	Belongs to the 3-hydroxyacyl-CoA dehydrogenase family.	cytoplasm; cytosol; extracellular vesicular exosome; Golgi apparatus; nucleolus; nucleus; plasma membrane; 3-hydroxyacyl-CoA dehydrogenase activity; L-gulonate 3-dehydrogenase activity; NAD+ binding; protein homodimerization activity; fatty acid metabolic process	Cytoplasm.	0	1	3.1348	-1.2	0.286072	16927.3	14258.2	39370.2	35256.2	81637.5	40619.7	55672.5	62446.2	23149.4	39359.3	67740.8	46779.4	79270.5	59262.9	30052.1	62603.6
O95479	G6PE_HUMAN	GDH/6PGL endoplasmic bifunctional protein	In the N-terminal section; belongs to the glucose-6-phosphate dehydrogenase family.; In the C-terminal section; belongs to the glucosamine/galactosamine-6-phosphate isomerase family. 6-phosphogluconolactonase subfamily.	endoplasmic reticulum lumen; 6-phosphogluconolactonase activity; glucose 1-dehydrogenase [NAD(P)] activity; glucose-6-phosphate dehydrogenase activity; NADP binding; glucose metabolic process; pentose-phosphate shunt	Endoplasmic reticulum lumen.	Oxidizes glucose-6-phosphate and glucose, as well as other hexose-6-phosphates.	2	2.65487	-1.1	0.641582	92303.1	6954.91	70851.5	107125	97991.4	37955.7	49730.3	94960.7	66972.8	58367.1	54163.9	61595.3	101273	66960	74425.3	87097
P27169	PON1_HUMAN	Serum paraoxonase/arylesterase 1 (Aromatic esterase 1, K-45, Serum aryldialkylphosphatase 1)	Belongs to the paraoxonase family.	blood microparticle; extracellular region; extracellular space; extracellular vesicular exosome; high-density lipoprotein particle; intracellular membrane-bounded organelle; spherical high-density lipoprotein particle; aryldialkylphosphatase activity; arylesterase activity; calcium ion binding; phospholipid binding; protein homodimerization activity; aromatic compound catabolic process; carboxyli…	Secreted; Extracellular space.	Hydrolyzes the toxic metabolites of a variety of organophosphorus insecticides. Capable of hydrolyzing a broad spectrum of organophosphate substrates and lactones, and a number of aromatic carboxylic acid esters. Mediates an enzymatic protection of low density lipoproteins against oxidative modification and the consequent series of events leading to atheroma formation.	1	3.94366	-1.1	0.617756	15258.2	12813	18973.4	38225.9	64291.6	42511.3	15010.2	53885.1	36704.6	22518.5	33129.3	23148.5	55592.8	42794.8	37528.2	37130.7
Q3LXA3	DHAK_HUMAN	Bifunctional ATP-dependent dihydroxyacetone kinase/FAD-AMP lyase (cyclizing)	Belongs to the dihydroxyacetone kinase (DAK) family.; Contains 1 DhaK domain.; Contains 1 DhaL domain.	cytosol; extracellular vesicular exosome; nucleus; ATP binding; FAD-AMP lyase (cyclizing) activity; glycerone kinase activity; metal ion binding; triokinase activity; carbohydrate phosphorylation; cellular carbohydrate metabolic process; glycerol metabolic process; innate immune response; regulation of innate immune response	0	Catalyzes both the phosphorylation of dihydroxyacetone and of glyceraldehyde, and the splitting of ribonucleoside diphosphate-X compounds among which FAD is the best substrate.	5	10.087	-1.1	0.174599	132716	66925.3	223920	253449	352219	412482	295432	408796	120798	378248	350268	338288	602296	326241	204948	272119
O75396	SC22B_HUMAN	Vesicle-trafficking protein SEC22b (ER-Golgi SNARE of 24 kDa, SEC22 vesicle-trafficking protein homolog B, SEC22 vesicle-trafficking protein-like 1)	Belongs to the synaptobrevin family.; Contains 1 longin domain.; Contains 1 v-SNARE coiled-coil homology domain.	endoplasmic reticulum membrane; endoplasmic reticulum-Golgi intermediate compartment; endoplasmic reticulum-Golgi intermediate compartment membrane; Golgi membrane; integral component of membrane; melanosome; ER to Golgi vesicle-mediated transport; positive regulation of protein catabolic process; protein transport; regulation of organelle organization	Endoplasmic reticulum membrane; Single-pass type IV membrane protein. Endoplasmic reticulum-Golgi intermediate compartment membrane. Golgi apparatus > cis-Golgi network membrane. Golgi apparatus > trans-Golgi network membrane. Melanosome.	SNARE involved in targeting and fusion of ER-derived transport vesicles with the Golgi complex as well as Golgi-derived retrograde transport vesicles with the ER.	4	15.814	-1.1	0.462988	252280	178022	495495	384253	601234	238771	577586	756282	243341	379695	1.35615e+06	569716	981755	644343	261504	306419
P51659	DHB4_HUMAN	Peroxisomal multifunctional enzyme type 2 (17-beta-hydroxysteroid dehydrogenase 4, D-bifunctional protein, Multifunctional protein 2) [Cleaved into: (3R)-hydroxyacyl-CoA dehydrogenase; Enoyl-CoA hydratase 2 (3-alpha,7-alpha,12-alpha-trihydroxy-5-beta-cholest-24-enoyl-CoA hydratase)]	Belongs to the short-chain dehydrogenases/reductases (SDR) family.; Contains 1 MaoC-like domain.; Contains 1 SCP2 domain.	intracellular membrane-bounded organelle; membrane; mitochondrion; peroxisomal matrix; peroxisomal membrane; peroxisome; 17-beta-hydroxysteroid dehydrogenase (NAD+) activity; 3-hydroxyacyl-CoA dehydrogenase activity; 3alpha,7alpha,12alpha-trihydroxy-5beta-cholest-24-enoyl-CoA hydratase activity; isomerase activity; long-chain-enoyl-CoA hydratase activity; protein homodimerization activity; recept…	Peroxisome.	Bifunctional enzyme acting on the peroxisomal beta-oxidation pathway for fatty acids. Catalyzes the formation of 3-ketoacyl-CoA intermediates from both straight-chain and 2-methyl-branched-chain fatty acids.	8	13.3152	-1.1	0.636161	315061	273551	1.03699e+06	656094	1.27401e+06	824819	1.65075e+06	719172	249927	3.66164e+06	2.97282e+06	1.06243e+06	1.58663e+06	313271	489814	703537
Q9NRV9	HEBP1_HUMAN	Heme-binding protein 1 (p22HBP)	Belongs to the HEBP family.	cytosol; extracellular region; extracellular vesicular exosome; mitochondrion; heme binding; circadian rhythm	Cytoplasm.	May bind free porphyrinogens that may be present in the cell and thus facilitate removal of these potentially toxic compound. Binds with a high affinity to one molecule of heme or porphyrins. It binds metalloporphyrins, free porphyrins and N-methylprotoporphyrin with similar affinities.	1	7.93651	-1.1	0.769734	46439.7	2527.29	61902.7	75266.8	97891.7	243860	190047	123083	35096.3	12481.8	324749	157903	214325	93809.8	67272	68263.7
O94826	TOM70_HUMAN	Mitochondrial import receptor subunit TOM70 (Mitochondrial precursor proteins import receptor, Translocase of outer membrane 70 kDa subunit)	Belongs to the Tom70 family.; Contains 10 TPR repeats.	extracellular vesicular exosome; integral component of membrane; membrane; mitochondrial outer membrane translocase complex; mitochondrion; protein transmembrane transporter activity; cellular protein metabolic process; protein targeting to mitochondrion; protein transmembrane transport	Mitochondrion outer membrane; Single-pass membrane protein.	Receptor that accelerates the import of all mitochondrial precursor proteins.	3	5.09868	-1.1	0.404596	76203.2	38524.6	219093	97786.2	187101	149558	338422	131046	51450.1	369033	329908	151714	254165	130225	155670	108732
Q9Y305	ACOT9_HUMAN	Acyl-coenzyme A thioesterase 9, mitochondrial (Acyl-CoA thioester hydrolase 9)	Belongs to the acyl coenzyme A hydrolase family.	mitochondrion; acetyl-CoA hydrolase activity; carboxylic ester hydrolase activity; acyl-CoA metabolic process	Mitochondrion.	Acyl-CoA thioesterases are a group of enzymes that catalyze the hydrolysis of acyl-CoAs to the free fatty acid and coenzyme A (CoASH), providing the potential to regulate intracellular levels of acyl-CoAs, free fatty acids and CoASH. Active on long chain acyl-CoAs.	1	2.05011	-1.1	0.4513	16445.9	8829.9	47507.2	31757.8	33725.7	56109.5	77441.3	32798.8	17882.1	94817.3	66378.3	39727.2	66348.3	25834.2	41289.3	22804.6
P22061	PIMT_HUMAN	Protein-L-isoaspartate(D-aspartate) O-methyltransferase (L-isoaspartyl protein carboxyl methyltransferase, Protein L-isoaspartyl/D-aspartyl methyltransferase, Protein-beta-aspartate methyltransferase)	Belongs to the methyltransferase superfamily. L-isoaspartyl/D-aspartyl protein methyltransferase family.	cytoplasm; endoplasmic reticulum; extracellular vesicular exosome; vesicle; protein-L-isoaspartate (D-aspartate) O-methyltransferase activity; protein methylation; protein repair	Cytoplasm.	Catalyzes the methyl esterification of L-isoaspartyl and D-aspartyl residues in peptides and proteins that result from spontaneous decomposition of normal L-aspartyl and L-asparaginyl residues. It plays a role in the repair and/or degradation of damaged proteins. Acts on EIF4EBP2, microtubule-associated protein 2, calreticulin, clathrin light chains a and b, Ubiquitin carboxyl-terminal hydrolase …	2	11.4537	-1.1	0.374767	98140.9	46086.8	417928	182345	352763	160685	178341	168343	92549.7	251352	308994	227304	308920	209583	190130	201477
P31942	HNRH3_HUMAN	Heterogeneous nuclear ribonucleoprotein H3 (Heterogeneous nuclear ribonucleoprotein 2H9)	Contains 2 RRM (RNA recognition motif) domains.	nucleoplasm; nucleus; spliceosomal complex; nucleotide binding; poly(A) RNA binding; RNA binding; epithelial cell differentiation; mRNA splicing, via spliceosome; RNA processing; RNA splicing	Nucleus.	Involved in the splicing process and participates in early heat shock-induced splicing arrest. Due to their great structural variations the different isoforms may possess different functions in the splicing reaction.	3	11.8497	-1.1	0.492375	239713	40421.5	189250	244099	312476	229702	232772	143125	113575	256857	212991	332292	218738	268120	297856	208207
Q96EY8	MMAB_HUMAN	Cob(I)yrinic acid a,c-diamide adenosyltransferase, mitochondrial (Cob(I)alamin adenosyltransferase, Methylmalonic aciduria type B protein)	Belongs to the Cob(I)alamin adenosyltransferase family.	mitochondrial matrix; ATP binding; cob(I)yrinic acid a,c-diamide adenosyltransferase activity; cobalamin biosynthetic process; cobalamin metabolic process; small molecule metabolic process; vitamin metabolic process; water-soluble vitamin metabolic process	Mitochondrion.	0	1	4	-1.1	0.62313	15039.7	26145.8	22615.7	31936.1	70675.1	62741.2	234829	54847.5	39489.2	69845.2	131209	47826.7	94257.8	36815.2	38933.1	48799.8
Q07654	TFF3_HUMAN	Trefoil factor 3 (Intestinal trefoil factor, Polypeptide P1.B)	Contains 1 P-type (trefoil) domain.	extracellular region; extracellular vesicular exosome; proteinaceous extracellular matrix; secretory granule; defense response; digestion; response to peptide hormone	Secreted; Extracellular space > Extracellular matrix. Cytoplasm.	Involved in the maintenance and repair of the intestinal mucosa. Promotes the mobility of epithelial cells in healing processes (motogen).	2	15	-1.1	0.786772	45497.8	53181.2	52005.7	167150	155525	37609.3	152909	244198	144320	60824.1	71460.5	66908.4	298339	136847	841459	22429.9
P01834	IGKC_HUMAN	Ig kappa chain C region	Contains 1 Ig-like (immunoglobulin-like) domain.	blood microparticle; extracellular region; extracellular space; extracellular vesicular exosome; plasma membrane; antigen binding; complement activation; complement activation, classical pathway; Fc-epsilon receptor signaling pathway; Fc-gamma receptor signaling pathway involved in phagocytosis; immune response; innate immune response; receptor-mediated endocytosis; regulation of immune response;…	0	0	4	66.0377	-1.1	0.727355	1.96618e+06	2.68623e+06	2.40601e+06	4.843e+06	2.6345e+06	2.90784e+06	795242	3.91162e+06	3.18412e+06	1.88118e+06	1.77489e+06	2.98412e+06	5.33827e+06	7.23449e+06	2.39097e+06	3.52645e+06
Q5JPE7	NOMO2_HUMAN	Nodal modulator 2 (pM5 protein 2)	0	endoplasmic reticulum membrane; integral component of membrane; carbohydrate binding	Endoplasmic reticulum membrane; Single-pass membrane protein.	May antagonize Nodal signaling and subsequent organization of axial structures during mesodermal patterning, via its interaction with NCLN.	1	0.789266	-1.1	0.351899	14840.8	5571.11	43212	23953.2	41212.7	31009.3	39804.3	36355.2	8100.15	44983	46677	34849	74094.1	21743.5	37116.9	31630.1
P56556	NDUA6_HUMAN	NADH dehydrogenase [ubiquinone] 1 alpha subcomplex subunit 6 (Complex I-B14, LYR motif-containing protein 6, NADH-ubiquinone oxidoreductase B14 subunit)	Belongs to the complex I LYR family.	mitochondrial inner membrane; mitochondrial membrane; mitochondrial respiratory chain complex I; NADH dehydrogenase (ubiquinone) activity; cellular metabolic process; mitochondrial electron transport, NADH to ubiquinone; respiratory electron transport chain; response to oxidative stress; small molecule metabolic process	Mitochondrion inner membrane; Peripheral membrane protein > Matrix side.	Accessory subunit of the mitochondrial membrane respiratory chain NADH dehydrogenase (Complex I), that is believed to be not involved in catalysis. Complex I functions in the transfer of electrons from NADH to the respiratory chain. The immediate electron acceptor for the enzyme is believed to be ubiquinone.	1	5.19481	-1.1	0.643915	34548	22451.3	85124.1	47763.4	103499	47624.2	81270.1	93891.8	25823.2	196680	135373	102159	165280	13887.1	81932.7	63620.2
P25786	PSA1_HUMAN	Proteasome subunit alpha type-1 (30 kDa prosomal protein, Macropain subunit C2, Multicatalytic endopeptidase complex subunit C2, Proteasome component C2, Proteasome nu chain)	Belongs to the peptidase T1A family.	centrosome; cytosol; extracellular vesicular exosome; nucleoplasm; nucleus; polysome; proteasome complex; proteasome core complex; proteasome core complex, alpha-subunit complex; RNA binding; threonine-type endopeptidase activity; anaphase-promoting complex-dependent proteasomal ubiquitin-dependent protein catabolic process; antigen processing and presentation of exogenous peptide antigen via MHC…	Cytoplasm.; Nucleus.	The proteasome is a multicatalytic proteinase complex which is characterized by its ability to cleave peptides with Arg, Phe, Tyr, Leu, and Glu adjacent to the leaving group at neutral or slightly basic pH. The proteasome has an ATP-dependent proteolytic activity. Mediates the lipopolysaccharide-induced signal transduction in the macrophage proteasome (By similarity). Might be involved in the ant…	1	7.60456	-1.1	0.861705	1102.59	35177.8	82511.1	7579.53	9905.29	1354.92	27172	18266.6	7155.33	35300.4	29438.9	26557.6	36442.6	18442.4	398.869	21649.6
Q9Y277	VDAC3_HUMAN	Voltage-dependent anion-selective channel protein 3 (Outer mitochondrial membrane protein porin 3)	Belongs to the eukaryotic mitochondrial porin family.	extracellular vesicular exosome; mitochondrial outer membrane; mitochondrion; nucleus; pore complex; nucleotide binding; porin activity; voltage-gated anion channel activity; adenine transport; regulation of cilium assembly	Mitochondrion outer membrane.	Forms a channel through the mitochondrial outer membrane that allows diffusion of small hydrophilic molecules.	2	10.9541	-1.1	0.370063	114851	87096.7	139226	222464	225919	386167	486776	358961	88092.7	322280	435365	383980	490533	284026	288451	175639
P35754	GLRX1_HUMAN	Glutaredoxin-1 (Thioltransferase-1)	Belongs to the glutaredoxin family.; Contains 1 glutaredoxin domain.	cytosol; extracellular vesicular exosome; mitochondrion; nucleus; electron carrier activity; glutathione disulfide oxidoreductase activity; glutathione oxidoreductase activity; protein N-terminus binding; cell redox homeostasis; nucleobase-containing small molecule interconversion; nucleobase-containing small molecule metabolic process; positive regulation of membrane potential; positive regulati…	Cytoplasm.	Has a glutathione-disulfide oxidoreductase activity in the presence of NADPH and glutathione reductase. Reduces low molecular weight disulfides and proteins.	1	10.3774	-1.1	0.494927	21463.4	17854.2	57100.8	36704.1	109933	73894.2	48604.3	39888.4	30661.5	142187	68826.2	39599.7	88185.7	64496.2	37259.9	35675.5
P46937	YAP1_HUMAN	Transcriptional coactivator YAP1 (Protein yorkie homolog, Yes-associated protein YAP65 homolog)	Belongs to the YAP1 family.; Contains 2 WW domains.	cell junction; cytoplasm; cytosol; membrane; nucleoplasm; nucleus; transcription factor complex; chromatin binding; RNA polymerase II core promoter sequence-specific DNA binding; RNA polymerase II transcription factor binding transcription factor activity; transcription coactivator activity; transcription corepressor activity; transcription regulatory region DNA binding; bud elongation involved i…	Cytoplasm.; Nucleus.	Transcriptional regulator which can act both as a coactivator and a corepressor and is the critical downstream regulatory target in the Hippo signaling pathway that plays a pivotal role in organ size control and tumor suppression by restricting proliferation and promoting apoptosis (PubMed:17974916, PubMed:18280240, PubMed:18579750, PubMed:21364637). The core of this pathway is composed of a kina…	1	3.57143	-1.1	0.538427	13650.7	2447.77	24007.8	8099.25	43565.2	13797.4	26010.4	9916.6	9615.61	21521	18351.4	15241.2	28082	11976.2	22480.7	16387.3
Q9UGP8	SEC63_HUMAN	Translocation protein SEC63 homolog	Contains 1 J domain.; Contains 2 SEC63 domains.	endoplasmic reticulum; endoplasmic reticulum membrane; integral component of membrane; membrane; poly(A) RNA binding; protein transporter activity; receptor activity; liver development; multicellular organismal aging; nitrogen compound metabolic process; posttranslational protein targeting to membrane; posttranslational protein targeting to membrane, translocation; protein targeting to membrane; …	Endoplasmic reticulum membrane; Multi-pass membrane protein.	Required for integral membrane and secreted preprotein translocation across the endoplasmic reticulum membrane.	1	1.71053	-1.1	0.482516	15123.7	4509.99	31021.5	8712.63	27781.8	15841.9	23479.1	29526.8	3422.44	31484.5	34715.7	32583.6	41377.8	23636	15473.4	21847.4
Q99497	PARK7_HUMAN	Protein deglycase DJ-1 (Oncogene DJ1, Parkinson disease protein 7)	Belongs to the peptidase C56 family.	axon; cell body; chromatin; cytoplasm; cytosol; extracellular vesicular exosome; membrane raft; mitochondrial intermembrane space; mitochondrial matrix; mitochondrion; nucleus; plasma membrane; PML body; androgen receptor binding; copper ion binding; cupric ion binding; cuprous ion binding; cytokine binding; enzyme binding; glyoxalase (glycolic acid-forming) activity; glyoxalase III activity; ide…	Cell membrane; Lipid-anchor. Cytoplasm. Nucleus. Membrane raft. Mitochondrion.	Protein deglycase that repairs methylglyoxal- and glyoxal-glycated amino acids and proteins, and releases repaired proteins and lactate or glycolate, respectively. Deglycates cysteines, arginines and lysines residues in proteins, and thus reactivates these proteins by reversing glycation by glyoxals. Acts on early glycation intermediates (hemithioacetals and aminocarbinols), preventing the format…	5	35.9788	-1.1	0.30825	1.93053e+06	656328	3.81323e+06	2.72129e+06	4.91607e+06	4.38209e+06	8.75678e+06	6.4673e+06	1.30789e+06	5.93372e+06	6.44444e+06	5.11965e+06	9.8769e+06	4.28926e+06	3.2127e+06	3.32578e+06
Q04828	AK1C1_HUMAN	Aldo-keto reductase family 1 member C1 (20-alpha-hydroxysteroid dehydrogenase, Chlordecone reductase homolog HAKRC, Dihydrodiol dehydrogenase 1/2, High-affinity hepatic bile acid-binding protein, Indanol dehydrogenase, Trans-1,2-dihydrobenzene-1,2-diol dehydrogenase)	Belongs to the aldo/keto reductase family.	cytosol; extracellular vesicular exosome; 17-alpha,20-alpha-dihydroxypregn-4-en-3-one dehydrogenase activity; alditol:NADP+ 1-oxidoreductase activity; aldo-keto reductase (NADP) activity; androsterone dehydrogenase (B-specific) activity; bile acid binding; carboxylic acid binding; indanol dehydrogenase activity; ketosteroid monooxygenase activity; oxidoreductase activity, acting on NAD(P)H, quino…	Cytoplasm.	Converts progesterone to its inactive form, 20-alpha-dihydroxyprogesterone (20-alpha-OHP). In the liver and intestine, may have a role in the transport of bile. May have a role in monitoring the intrahepatic bile acid concentration. Has a low bile-binding ability. May play a role in myelin formation.	1	2.47678	-1.1	0.71969	18679.8	32234.9	32119.3	27078.8	215817	41024	82253.6	55700	83908.4	224587	49478.2	36007.8	78808	75416.5	25639.2	30033.5
P10515	ODP2_HUMAN	Dihydrolipoyllysine-residue acetyltransferase component of pyruvate dehydrogenase complex, mitochondrial (70 kDa mitochondrial autoantigen of primary biliary cirrhosis, Dihydrolipoamide acetyltransferase component of pyruvate dehydrogenase complex, M2 antigen complex 70 kDa subunit, Pyruvate dehydrogenase complex component E2)	Belongs to the 2-oxoacid dehydrogenase family.; Contains 2 lipoyl-binding domains.	mitochondrial matrix; mitochondrial pyruvate dehydrogenase complex; mitochondrion; dihydrolipoyllysine-residue acetyltransferase activity; cellular metabolic process; glucose metabolic process; pyruvate metabolic process; regulation of acetyl-CoA biosynthetic process from pyruvate; small molecule metabolic process; tricarboxylic acid cycle	Mitochondrion matrix.	The pyruvate dehydrogenase complex catalyzes the overall conversion of pyruvate to acetyl-CoA and CO(2), and thereby links the glycolytic pathway to the tricarboxylic cycle.	2	3.55487	-1.1	0.588045	85896.2	33517.4	174825	144025	156870	87392.7	158051	103266	57386	521646	153121	121040	209756	86652.5	176866	65815.5
P60900	PSA6_HUMAN	Proteasome subunit alpha type-6 (27 kDa prosomal protein, Macropain iota chain, Multicatalytic endopeptidase complex iota chain, Proteasome iota chain)	Belongs to the peptidase T1A family.	cytoplasm; cytoplasmic mRNA processing body; cytosol; extracellular vesicular exosome; myofibril; nuclear matrix; nucleoplasm; nucleus; polysome; proteasome complex; proteasome core complex; proteasome core complex, alpha-subunit complex; sarcomere; endopeptidase activity; NF-kappaB binding; purine ribonucleoside triphosphate binding; RNA binding; threonine-type endopeptidase activity; anaphase-p…	Cytoplasm.; Nucleus. Cytoplasm > P-body.	The proteasome is a multicatalytic proteinase complex which is characterized by its ability to cleave peptides with Arg, Phe, Tyr, Leu, and Glu adjacent to the leaving group at neutral or slightly basic pH. The proteasome has an ATP-dependent proteolytic activity.	1	5.28455	-1.1	0.576352	59686.3	71449.4	88441.4	120588	146438	146146	119632	125336	87420.7	91889.7	236466	72719.2	195029	111821	177270	197787
P34896	GLYC_HUMAN	Serine hydroxymethyltransferase, cytosolic (Glycine hydroxymethyltransferase, Serine methylase)	Belongs to the SHMT family.	cytoplasm; cytosol; extracellular vesicular exosome; mitochondrion; nucleoplasm; nucleus; amino acid binding; glycine hydroxymethyltransferase activity; L-allo-threonine aldolase activity; protein homodimerization activity; pyridoxal phosphate binding; carnitine biosynthetic process; cellular nitrogen compound metabolic process; folic acid metabolic process; glycine biosynthetic process from seri…	Cytoplasm.	Interconversion of serine and glycine.	2	4.7619	-1.1	0.607594	46892	32812.9	74768.3	72425.4	169934	305439	335139	209246	70803.4	413629	256157	121460	180745	76084.9	127294	137735
P63151	2ABA_HUMAN	Serine/threonine-protein phosphatase 2A 55 kDa regulatory subunit B alpha isoform (PP2A subunit B isoform B55-alpha, PP2A subunit B isoform PR55-alpha, PP2A subunit B isoform R2-alpha, PP2A subunit B isoform alpha)	Belongs to the phosphatase 2A regulatory subunit B family.; Contains 7 WD repeats.	cytosol; nucleoplasm; protein phosphatase type 2A complex; protein phosphatase type 2A regulator activity; protein serine/threonine phosphatase activity; G2/M transition of mitotic cell cycle; gene expression; mitotic cell cycle; mitotic nuclear envelope reassembly; nuclear-transcribed mRNA catabolic process, nonsense-mediated decay; protein dephosphorylation; regulation of catalytic activity; re…	0	The B regulatory subunit might modulate substrate selectivity and catalytic activity, and also might direct the localization of the catalytic enzyme to a particular subcellular compartment.	1	2.46085	-1.1	0.32405	21572.8	9118.66	37660.5	32165.8	63435.2	57292.9	101489	53728.5	15577.4	65004.5	40157.8	54017.3	101895	65668.7	56487.2	41324.2
O14495	LPP3_HUMAN	Lipid phosphate phosphohydrolase 3 (PAP2-beta, Phosphatidate phosphohydrolase type 2b, Phosphatidic acid phosphatase 2b, Vascular endothelial growth factor and type I collagen-inducible protein)	Belongs to the PA-phosphatase related phosphoesterase family.	adherens junction; extracellular vesicular exosome; Golgi apparatus; integral component of membrane; membrane; plasma membrane; lipid phosphatase activity; phosphatidate phosphatase activity; phosphoprotein phosphatase activity; sphingosine-1-phosphate phosphatase activity; Bergmann glial cell differentiation; blood vessel development; canonical Wnt signaling pathway involved in positive regulati…	Golgi apparatus; trans-Golgi network membrane > Multi-pass membrane protein. Cell membrane > Multi-pass membrane protein.	Catalyzes the conversion of phosphatidic acid (PA) to diacylglycerol (DG). In addition it hydrolyzes lysophosphatidic acid (LPA), ceramide-1-phosphate (C-1-P) and sphingosine-1-phosphate (S-1-P). The relative catalytic efficiency is LPA = PA > C-1-P > S-1-P. May be involved in cell adhesion and in cell-cell interactions.	1	3.53698	-1.1	0.609453	137175	50294.3	182664	135927	425750	126639	179929	193206	41788.1	191782	114279	454467	197673	416574	283798	240368
Q86UE4	LYRIC_HUMAN	Protein LYRIC (3D3/LYRIC, Astrocyte elevated gene-1 protein, Lysine-rich CEACAM1 co-isolated protein, Metadherin, Metastasis adhesion protein)	0	apical plasma membrane; cytoplasm; endoplasmic reticulum; endoplasmic reticulum membrane; integral component of membrane; intercellular canaliculus; nuclear body; nuclear membrane; nucleolus; nucleus; perinuclear region of cytoplasm; tight junction; double-stranded RNA binding; NF-kappaB binding; poly(A) RNA binding; RNA polymerase II transcription factor binding; transcription coactivator activi…	Endoplasmic reticulum membrane; Single-pass membrane protein. Nucleus membrane > Single-pass membrane protein. Cell junction > Tight junction. Nucleus > Nucleolus. Cytoplasm > Perinuclear region.	Downregulates SLC1A2/EAAT2 promoter activity when expressed ectopically. Activates the nuclear factor kappa-B (NF-kappa-B) transcription factor. Promotes anchorage-independent growth of immortalized melanocytes and astrocytes which is a key component in tumor cell expansion. Promotes lung metastasis and also has an effect on bone and brain metastasis, possibly by enhancing the seeding of tumor ce…	2	3.95189	-1.1	0.471934	68292	22418.8	168823	63937.5	281421	102072	276051	87131.6	40961.1	153686	111106	155781	263763	151413	109594	174705
P12081	SYHC_HUMAN	Histidine--tRNA ligase, cytoplasmic (Histidyl-tRNA synthetase)	Belongs to the class-II aminoacyl-tRNA synthetase family.; Contains 1 WHEP-TRS domain.	cytoplasm; cytosol; ATP binding; histidine-tRNA ligase activity; gene expression; histidyl-tRNA aminoacylation; translation; tRNA aminoacylation for protein translation	Cytoplasm.	0	2	3.73281	-1.1	0.479025	45634.5	56112.7	83576.2	68738	165935	226575	271526	124462	43703.1	158508	356368	133826	242520	148415	100934	113999
Q02218	ODO1_HUMAN	2-oxoglutarate dehydrogenase, mitochondrial (2-oxoglutarate dehydrogenase complex component E1, Alpha-ketoglutarate dehydrogenase)	Belongs to the alpha-ketoglutarate dehydrogenase family.	mitochondrial matrix; mitochondrial membrane; mitochondrion; oxoglutarate dehydrogenase complex; metal ion binding; oxoglutarate dehydrogenase (NAD+) activity; oxoglutarate dehydrogenase (succinyl-transferring) activity; thiamine pyrophosphate binding; 2-oxoglutarate metabolic process; cellular metabolic process; cellular nitrogen compound metabolic process; cerebellar cortex development; generat…	Mitochondrion matrix.	The 2-oxoglutarate dehydrogenase complex catalyzes the overall conversion of 2-oxoglutarate to succinyl-CoA and CO(2). It contains multiple copies of three enzymatic components: 2-oxoglutarate dehydrogenase (E1), dihydrolipoamide succinyltransferase (E2) and lipoamide dehydrogenase (E3).	4	5.18084	-1.1	0.617274	122552	75180.2	295523	234562	326792	787126	719535	363900	104276	685659	1.52167e+06	314028	617328	196723	312021	243510
Q14247	SRC8_HUMAN	Src substrate cortactin (Amplaxin, Oncogene EMS1)	Contains 7 cortactin repeats.; Contains 1 SH3 domain.	cell cortex; coated pit; cortical cytoskeleton; cytoplasm; cytoskeleton; dendritic spine; extracellular vesicular exosome; focal adhesion; lamellipodium; mitotic spindle midzone; ruffle; actin cytoskeleton reorganization; actin filament polymerization; cell motility; dendritic spine maintenance; focal adhesion assembly; intracellular protein transport; lamellipodium organization; negative regulat…	Cytoplasm; Cytoskeleton. Cell projection > Lamellipodium. Cell projection > Ruffle. Cell projection > Dendrite. Cell projection. Cell membrane > Peripheral membrane protein > Cytoplasmic side. Cell projection > Podosome. Cell junction. Cell junction > Focal adhesion. Membrane > Clathrin-coated pit. Cell projection > Dendritic spine. Cytoplasm > Cell cortex.	Contributes to the organization of the actin cytoskeleton and cell shape (PubMed:21296879). Plays a role in the formation of lamellipodia and in cell migration. Plays a role in the regulation of neuron morphology, axon growth and formation of neuronal growth cones (By similarity). Through its interaction with CTTNBP2, involved in the regulation of neuronal spine density (By similarity). Plays a r…	2	4.18182	-1.1	0.281906	52689.1	23170.9	62037.5	66349.4	148725	91524.9	124980	74220.1	22438.4	110486	95186	118442	176464	115786	84635.8	96637.9
Q92945	FUBP2_HUMAN	Far upstream element-binding protein 2 (KH type-splicing regulatory protein, p75)	Belongs to the KHSRP family.; Contains 4 KH domains.	cytoplasmic stress granule; cytosol; membrane; nucleoplasm; DNA binding; mRNA binding; poly(A) RNA binding; gene expression; mRNA catabolic process; mRNA processing; mRNA transport; regulation of miRNA metabolic process; regulation of transcription, DNA-templated; RNA splicing; RNA splicing, via transesterification reactions; transcription, DNA-templated	Nucleus.; Cytoplasm.	Binds to the dendritic targeting element and may play a role in mRNA trafficking (By similarity). Part of a ternary complex that binds to the downstream control sequence (DCS) of the pre-mRNA. Mediates exon inclusion in transcripts that are subject to tissue-specific alternative splicing. May interact with single-stranded DNA from the far-upstream element (FUSE). May activate gene expression. Als…	5	8.86076	-1.1	0.46102	452218	102406	761095	318413	738359	480316	601430	402956	177069	658631	365820	947767	840676	546416	758695	505859
P02652	APOA2_HUMAN	Apolipoprotein A-II (Apolipoprotein A2) [Cleaved into: Proapolipoprotein A-II; Truncated apolipoprotein A-II (Apolipoprotein A-II(1-76))]	Belongs to the apolipoprotein A2 family.	blood microparticle; chylomicron; cytosol; early endosome; endoplasmic reticulum lumen; extracellular region; extracellular vesicular exosome; high-density lipoprotein particle; spherical high-density lipoprotein particle; very-low-density lipoprotein particle; apolipoprotein receptor binding; cholesterol binding; cholesterol transporter activity; high-density lipoprotein particle binding; high-d…	Secreted.	May stabilize HDL (high density lipoprotein) structure by its association with lipids, and affect the HDL metabolism.	3	53	-1.1	0.714103	45258	69479.7	69131.3	92370.4	45290.5	161063	38067.8	185842	110291	55280.3	67891	90361.2	189654	151280	100126	71356.8
Q9Y2Q5	LTOR2_HUMAN	Ragulator complex protein LAMTOR2 (Endosomal adaptor protein p14, Late endosomal/lysosomal Mp1-interacting protein, Late endosomal/lysosomal adaptor and MAPK and MTOR activator 2, Mitogen-activated protein-binding protein-interacting protein, Roadblock domain-containing protein 3)	Belongs to the GAMAD family.	extracellular vesicular exosome; late endosome; lysosomal membrane; Ragulator complex; activation of MAPKK activity; cell growth; cellular protein localization; cellular response to amino acid stimulus; positive regulation of GTPase activity; positive regulation of TOR signaling	Late endosome membrane; Peripheral membrane protein > Cytoplasmic side. Lysosome membrane > Peripheral membrane protein > Cytoplasmic side.	As part of the Ragulator complex it is involved in amino acid sensing and activation of mTORC1, a signaling complex promoting cell growth in response to growth factors, energy levels, and amino acids. Activated by amino acids through a mechanism involving the lysosomal V-ATPase, the Ragulator functions as a guanine nucleotide exchange factor activating the small GTPases Rag. Activated Ragulator a…	1	8	-1.1	0.448682	25208	10027	79876.9	36333	106042	41147.7	137811	77194.5	18653.3	85232.8	83764.4	78486.8	170896	68970.4	34698.6	59169
P12004	PCNA_HUMAN	Proliferating cell nuclear antigen (Cyclin)	Belongs to the PCNA family.	centrosome; cytoplasm; DNA replication factor C complex; extracellular vesicular exosome; nuclear replication fork; nucleoplasm; nucleus; PCNA complex; PCNA-p21 complex; dinucleotide insertion or deletion binding; DNA polymerase binding; DNA polymerase processivity factor activity; identical protein binding; MutLalpha complex binding; purine-specific mismatch base pair DNA N-glycosylase activity;…	Nucleus.	Auxiliary protein of DNA polymerase delta and is involved in the control of eukaryotic DNA replication by increasing the polymerase's processibility during elongation of the leading strand. Induces a robust stimulatory effect on the 3'-5' exonuclease and 3'-phosphodiesterase, but not apurinic-apyrimidinic (AP) endonuclease, APEX2 activities. Has to be loaded onto DNA in order to be able to stimul…	2	10.728	-1.1	0.411072	91702.7	16642	144314	69157.8	157502	165608	211667	94857.1	47435.3	161109	113230	196234	170173	157254	130614	100603
P61960	UFM1_HUMAN	Ubiquitin-fold modifier 1	Belongs to the UFM1 family.	cytoplasm; extracellular vesicular exosome; nucleus; protein polyufmylation; protein ufmylation; regulation of intracellular estrogen receptor signaling pathway; response to endoplasmic reticulum stress	Nucleus.; Cytoplasm.	Ubiquitin-like modifier which can be covalently attached via an isopeptide bond to substrate proteins as a monomer or a lysine-linked polymer. The so-called ufmylation, requires the UFM1-activating E1 enzyme UBA5, the UFM1-conjugating E2 enzyme UFC1, and the UFM1-ligase E3 enzyme UFL1 (PubMed:15071506, PubMed:20018847). This post-translational modification on lysine residues of proteins may play …	1	17.6471	-1.1	0.195541	88072.5	31475.3	153413	88041.2	165066	127072	196134	184490	49034	210539	275615	173576	253026	169654	88840.4	113335
P04433	KV309_HUMAN	Ig kappa chain V-III region VG	0	blood microparticle; extracellular region; extracellular vesicular exosome; plasma membrane; antigen binding; complement activation; complement activation, classical pathway; Fc-epsilon receptor signaling pathway; Fc-gamma receptor signaling pathway involved in phagocytosis; immune response; innate immune response; receptor-mediated endocytosis; regulation of immune response	0	0	2	23.4783	-1.1	0.605316	263933	352304	576521	532651	479731	816660	223603	864437	381243	526620	709013	582134	1.05702e+06	614081	519913	580994
P30038	AL4A1_HUMAN	Delta-1-pyrroline-5-carboxylate dehydrogenase, mitochondrial (Aldehyde dehydrogenase family 4 member A1, L-glutamate gamma-semialdehyde dehydrogenase)	Belongs to the aldehyde dehydrogenase family.	mitochondrial matrix; 1-pyrroline-5-carboxylate dehydrogenase activity; aldehyde dehydrogenase (NAD) activity; electron carrier activity; identical protein binding; 4-hydroxyproline catabolic process; cellular nitrogen compound metabolic process; glutamate biosynthetic process; proline biosynthetic process; proline catabolic process; proline catabolic process to glutamate; proline metabolic proce…	Mitochondrion matrix.	Irreversible conversion of delta-1-pyrroline-5-carboxylate (P5C), derived either from proline or ornithine, to glutamate. This is a necessary step in the pathway interconnecting the urea and tricarboxylic acid cycles. The preferred substrate is glutamic gamma-semialdehyde, other substrates include succinic, glutaric and adipic semialdehydes.	2	4.26288	-1.1	0.661337	36778	12674	43218	93015.6	59304.8	232646	183980	139462	46002.2	210621	147740	79315.3	262114	65593.9	68734.1	37249.2
P30050	RL12_HUMAN	60S ribosomal protein L12	Belongs to the ribosomal protein L11P family.	cytosol; cytosolic large ribosomal subunit; extracellular vesicular exosome; focal adhesion; membrane; poly(A) RNA binding; structural constituent of ribosome; cellular protein metabolic process; gene expression; nuclear-transcribed mRNA catabolic process, nonsense-mediated decay; SRP-dependent cotranslational protein targeting to membrane; translation; translational elongation; translational ini…	0	Binds directly to 26S ribosomal RNA.	4	33.9394	-1.1	0.23404	553415	217172	1.24708e+06	532761	1.44144e+06	788405	1.48718e+06	868405	309357	1.33547e+06	1.41312e+06	1.21766e+06	1.90388e+06	758161	931117	929128
P10620	MGST1_HUMAN	Microsomal glutathione S-transferase 1 (Microsomal GST-I)	Belongs to the MAPEG family.	apical part of cell; endoplasmic reticulum; endoplasmic reticulum membrane; integral component of membrane; mitochondrial inner membrane; mitochondrial outer membrane; mitochondrion; nucleus; peroxisomal membrane; glutathione binding; glutathione peroxidase activity; glutathione transferase activity; cellular response to lipid hydroperoxide; glutathione derivative biosynthetic process; glutathion…	Microsome.; Mitochondrion outer membrane > Peripheral membrane protein. Endoplasmic reticulum membrane > Multi-pass membrane protein.	Conjugation of reduced glutathione to a wide number of exogenous and endogenous hydrophobic electrophiles. Has a wide substrate specificity.	5	29.6774	-1.1	0.748359	322557	154598	721179	311206	937145	203322	382489	622344	210104	2.85694e+06	107214	541975	520247	700859	710963	426234
P52943	CRIP2_HUMAN	Cysteine-rich protein 2 (Protein ESP1)	Contains 2 LIM zinc-binding domains.	cell cortex; zinc ion binding; hemopoiesis; positive regulation of cell proliferation	0	0	3	32.2115	-1.1	0.734823	85543.6	40669.4	97607.9	184607	173974	308665	265190	143198	177494	24843.8	360330	155262	287218	374965	191757	191977
P12235	ADT1_HUMAN	ADP/ATP translocase 1 (ADP,ATP carrier protein 1, ADP,ATP carrier protein, heart/skeletal muscle isoform T1, Adenine nucleotide translocator 1, Solute carrier family 25 member 4)	Belongs to the mitochondrial carrier (TC 2.A.29) family.; Contains 3 Solcar repeats.	integral component of plasma membrane; mitochondrial inner membrane; mitochondrion; nucleus; adenine transmembrane transporter activity; adenine transport; apoptotic mitochondrial changes; energy reserve metabolic process; generation of precursor metabolites and energy; mitochondrial genome maintenance; negative regulation of necroptotic process; regulation of insulin secretion; small molecule me…	Mitochondrion inner membrane; Multi-pass membrane protein.	Catalyzes the exchange of cytoplasmic ADP with mitochondrial ATP across the mitochondrial inner membrane.	1	3.02013	-1.1	0.435802	24351.7	16616.3	30810.4	36191.1	60713.9	75309.4	92475.2	77956.6	20512.1	36513	120149	102358	103663	67979.1	42224.2	41601.9
P06576	ATPB_HUMAN	ATP synthase subunit beta, mitochondrial	Belongs to the ATPase alpha/beta chains family.	cell surface; extracellular vesicular exosome; membrane; mitochondrial matrix; mitochondrial membrane; mitochondrial nucleoid; mitochondrial proton-transporting ATP synthase complex; mitochondrial proton-transporting ATP synthase, catalytic core; mitochondrion; nucleus; plasma membrane; ATP binding; MHC class I protein binding; proton-transporting ATP synthase activity, rotational mechanism; prot…	Mitochondrion.; Mitochondrion inner membrane.	Mitochondrial membrane ATP synthase (F(1)F(0) ATP synthase or Complex V) produces ATP from ADP in the presence of a proton gradient across the membrane which is generated by electron transport complexes of the respiratory chain. F-type ATPases consist of two structural domains, F(1) - containing the extramembraneous catalytic core, and F(0) - containing the membrane proton channel, linked togethe…	15	34.5936	-1.1	0.432836	4.18158e+06	1.43219e+06	1.19816e+07	7.32975e+06	8.94366e+06	1.54532e+07	1.69485e+07	9.7839e+06	3.10776e+06	1.35638e+07	1.97464e+07	1.12598e+07	2.18632e+07	7.87524e+06	7.96592e+06	7.18874e+06
P36776	LONM_HUMAN	Lon protease homolog, mitochondrial (LONHs, Lon protease-like protein, Mitochondrial ATP-dependent protease Lon, Serine protease 15)	Belongs to the peptidase S16 family.; Contains 1 Lon domain.	cytoplasm; membrane; mitochondrial matrix; mitochondrial nucleoid; mitochondrion; ADP binding; ATP binding; ATP-dependent peptidase activity; DNA polymerase binding; G-quadruplex DNA binding; mitochondrial heavy strand promoter anti-sense binding; mitochondrial light strand promoter anti-sense binding; sequence-specific DNA binding; serine-type endopeptidase activity; single-stranded DNA binding;…	Mitochondrion matrix.	ATP-dependent serine protease that mediates the selective degradation of misfolded, unassembled or oxidatively damaged polypeptides as well as certain short-lived regulatory proteins in the mitochondrial matrix. May also have a chaperone function in the assembly of inner membrane protein complexes. Participates in the regulation of mitochondrial gene expression and in the maintenance of the integ…	2	2.18978	-1.1	0.635839	29779.4	14367	34594.2	90739.6	75483.4	102022	140027	78519.2	13764.6	193815	179938	68021.1	161316	85042.5	59566.2	32926.2
Q9Y2Z0	SUGT1_HUMAN	Suppressor of G2 allele of SKP1 homolog (Protein 40-6-3, Sgt1)	Belongs to the SUGT1 family.; Contains 1 CS domain.; Contains 1 SGS domain.; Contains 3 TPR repeats.	cytoplasm; cytosol; kinetochore; nucleus; ubiquitin ligase complex; innate immune response; mitotic nuclear division; nucleotide-binding domain, leucine rich repeat containing receptor signaling pathway	Cytoplasm.; Nucleus.	May play a role in ubiquitination and subsequent proteasomal degradation of target proteins.	1	3.28767	-1.1	0.599158	13997.4	14222.2	37111.2	27511.6	45513.9	18634	50975.3	14808	17387.4	68872.3	57832.9	30268.7	56079.2	20907.9	30065.5	13620.1
P08559	ODPA_HUMAN	Pyruvate dehydrogenase E1 component subunit alpha, somatic form, mitochondrial (PDHE1-A type I)	0	mitochondrial matrix; mitochondrion; nucleus; pyruvate dehydrogenase complex; pyruvate dehydrogenase (acetyl-transferring) activity; pyruvate dehydrogenase activity; acetyl-CoA biosynthetic process from pyruvate; cellular metabolic process; glucose metabolic process; glycolytic process; pyruvate metabolic process; regulation of acetyl-CoA biosynthetic process from pyruvate; small molecule metabol…	Mitochondrion matrix.	The pyruvate dehydrogenase complex catalyzes the overall conversion of pyruvate to acetyl-CoA and CO(2), and thereby links the glycolytic pathway to the tricarboxylic cycle.	2	5.12821	-1.1	0.307311	154491	51616.5	178071	204234	285568	334822	384987	226846	111630	262907	466046	320340	473251	187504	276617	174300
Q99829	CPNE1_HUMAN	Copine-1 (Copine I)	Belongs to the copine family.; Contains 2 C2 domains.; Contains 1 VWFA domain.	extracellular vesicular exosome; calcium-dependent phospholipid binding; phosphatidylserine binding; transporter activity; lipid metabolic process; vesicle-mediated transport	0	May function in membrane trafficking. Exhibits calcium-dependent phospholipid binding properties.	1	3.72439	-1.1	0.573744	19111.8	4240.22	46712.4	18791.5	39679	57204.2	39746	17788.4	8254.27	46262.4	28147.2	23607.4	61058.5	39889	33085.8	43279.4
P02649	APOE_HUMAN	Apolipoprotein E	Belongs to the apolipoprotein A1/A4/E family.	blood microparticle; chylomicron; cytoplasm; dendrite; discoidal high-density lipoprotein particle; early endosome; endocytic vesicle lumen; endoplasmic reticulum; extracellular matrix; extracellular region; extracellular space; extracellular vesicular exosome; extrinsic component of external side of plasma membrane; Golgi apparatus; high-density lipoprotein particle; intermediate-density lipopro…	Secreted.	Mediates the binding, internalization, and catabolism of lipoprotein particles. It can serve as a ligand for the LDL (apo B/E) receptor and for the specific apo-E receptor (chylomicron remnant) of hepatic tissues.	6	21.4511	-1.1	0.705658	256852	173360	165072	736973	244487	359050	186614	389991	186832	672977	204874	315995	974628	593121	161005	355222
Q9BS26	ERP44_HUMAN	Endoplasmic reticulum resident protein 44 (Thioredoxin domain-containing protein 4)	Contains 1 thioredoxin domain.	cell surface; endoplasmic reticulum lumen; endoplasmic reticulum membrane; endoplasmic reticulum-Golgi intermediate compartment; extracellular vesicular exosome; protein disulfide isomerase activity; cell redox homeostasis; glycoprotein metabolic process; protein folding; response to endoplasmic reticulum stress; response to unfolded protein	Endoplasmic reticulum lumen.	Mediates thiol-dependent retention in the early secretory pathway, forming mixed disulfides with substrate proteins through its conserved CRFS motif. Inhibits the calcium channel activity of ITPR1. May have a role in the control of oxidative protein folding in the endoplasmic reticulum. Required to retain ERO1L and ERO1LB in the endoplasmic reticulum.	2	5.91133	-1.1	0.469133	172037	86846.3	435300	177050	514350	341922	572207	551471	93079.5	381980	1.12517e+06	517022	904531	325236	263038	313129
P00846	ATP6_HUMAN	ATP synthase subunit a (F-ATPase protein 6)	Belongs to the ATPase A chain family.	extracellular vesicular exosome; integral component of membrane; mitochondrial inner membrane; mitochondrial proton-transporting ATP synthase complex; proton-transporting ATP synthase complex, coupling factor F(o); hydrogen ion transmembrane transporter activity; transmembrane transporter activity; cellular metabolic process; mitochondrial ATP synthesis coupled proton transport; respiratory elect…	Mitochondrion inner membrane; Multi-pass membrane protein.	Mitochondrial membrane ATP synthase (F(1)F(0) ATP synthase or Complex V) produces ATP from ADP in the presence of a proton gradient across the membrane which is generated by electron transport complexes of the respiratory chain. F-type ATPases consist of two structural domains, F(1) - containing the extramembraneous catalytic core and F(0) - containing the membrane proton channel, linked together…	1	4.42478	-1.1	0.549639	51256.5	111104	76490.8	110899	152186	155940	164233	183303	50324.7	198497	254590	175929	352588	122498	141986	98662.1
Q9Y230	RUVB2_HUMAN	RuvB-like 2 (48 kDa TATA box-binding protein-interacting protein, 51 kDa erythrocyte cytosolic protein, INO80 complex subunit J, Repressing pontin 52, TIP49b, TIP60-associated protein 54-beta)	Belongs to the RuvB family.	cytoplasm; extracellular vesicular exosome; Ino80 complex; intracellular; membrane; MLL1 complex; NuA4 histone acetyltransferase complex; nuclear euchromatin; nuclear matrix; nucleoplasm; nucleus; ribonucleoprotein complex; Swr1 complex; ATP binding; ATP-dependent 5'-3' DNA helicase activity; ATP-dependent DNA helicase activity; chromatin DNA binding; damaged DNA binding; DNA helicase activity; i…	Nucleus matrix.; Nucleus > Nucleoplasm. Cytoplasm. Membrane.	Possesses single-stranded DNA-stimulated ATPase and ATP-dependent DNA helicase (5' to 3') activity; hexamerization is thought to be critical for ATP hydrolysis and adjacent subunits in the ring-like structure contribute to the ATPase activity.; Component of the NuA4 histone acetyltransferase complex which is involved in transcriptional activation of select genes principally by acetylation of nucl…	4	9.71922	-1.1	0.357351	240027	63432.6	276881	203885	286274	346782	348358	239264	198448	317755	499763	315276	415299	301018	239016	189057
P41252	SYIC_HUMAN	Isoleucine--tRNA ligase, cytoplasmic (Isoleucyl-tRNA synthetase)	Belongs to the class-I aminoacyl-tRNA synthetase family.	cytoplasm; cytosol; extracellular vesicular exosome; membrane; nucleoplasm; aminoacyl-tRNA editing activity; ATP binding; isoleucine-tRNA ligase activity; gene expression; isoleucyl-tRNA aminoacylation; osteoblast differentiation; tRNA aminoacylation for protein translation	Cytoplasm.	0	6	4.59588	-1.1	0.410635	259241	53757.7	342477	275347	502434	490822	652511	384503	164990	530361	732801	655447	699705	273257	253887	314875
Q9UKV3	ACINU_HUMAN	Apoptotic chromatin condensation inducer in the nucleus	Contains 1 SAP domain.	ASAP complex; cytoplasm; cytosol; nuclear speck; nucleolus; nucleoplasm; nucleus; plasma membrane; ATPase activity; enzyme binding; nucleic acid binding; nucleotide binding; poly(A) RNA binding; apoptotic chromosome condensation; apoptotic process; cellular component disassembly involved in execution phase of apoptosis; erythrocyte differentiation; mRNA processing; negative regulation of mRNA spl…	Nucleus.; Nucleus speckle. Nucleus > Nucleoplasm.	Auxiliary component of the splicing-dependent multiprotein exon junction complex (EJC) deposited at splice junction on mRNAs. The EJC is a dynamic structure consisting of core proteins and several peripheral nuclear and cytoplasmic associated factors that join the complex only transiently either during EJC assembly or during subsequent mRNA metabolism. Component of the ASAP complexes which bind R…	1	1.26771	-1.1	0.351614	19490.5	7474.63	32982.7	17983.9	36646.3	22412.1	32638.2	16680	11058.8	37963.5	34884.2	39373.8	32579.5	24285.7	29496.2	22741.6
P13804	ETFA_HUMAN	Electron transfer flavoprotein subunit alpha, mitochondrial	Belongs to the ETF alpha-subunit/FixB family.	extracellular vesicular exosome; mitochondrial matrix; mitochondrion; electron carrier activity; flavin adenine dinucleotide binding; oxidoreductase activity; cellular metabolic process; respiratory electron transport chain; small molecule metabolic process	Mitochondrion matrix.	The electron transfer flavoprotein serves as a specific electron acceptor for several dehydrogenases, including five acyl-CoA dehydrogenases, glutaryl-CoA and sarcosine dehydrogenase. It transfers the electrons to the main mitochondrial respiratory chain via ETF-ubiquinone oxidoreductase (ETF dehydrogenase).	5	22.5225	-1.1	0.421264	161694	74312.8	285464	412726	508107	453203	550346	478218	150624	595843	949209	362688	720183	342911	343670	261003
P01766	HV305_HUMAN	Ig heavy chain V-III region BRO	Contains 1 Ig-like (immunoglobulin-like) domain.	blood microparticle; extracellular region; extracellular space; extracellular vesicular exosome; plasma membrane; antigen binding; complement activation; complement activation, classical pathway; Fc-epsilon receptor signaling pathway; Fc-gamma receptor signaling pathway involved in phagocytosis; immune response; innate immune response; receptor-mediated endocytosis; regulation of immune response	0	0	1	18.3333	-1.1	0.740942	139078	191582	98755.7	270626	409587	248811	77916.8	449243	159422	123984	148910	301020	578436	329759	385294	312046
Q9Y3C6	PPIL1_HUMAN	Peptidyl-prolyl cis-trans isomerase-like 1 (Rotamase PPIL1)	Belongs to the cyclophilin-type PPIase family. PPIL1 subfamily.; Contains 1 PPIase cyclophilin-type domain.	catalytic step 2 spliceosome; extracellular vesicular exosome; peptidyl-prolyl cis-trans isomerase activity; mRNA splicing, via spliceosome; protein folding; protein peptidyl-prolyl isomerization	0	PPIases accelerate the folding of proteins. It catalyzes the cis-trans isomerization of proline imidic peptide bonds in oligopeptides. May be involved in pre-mRNA splicing.	1	10.241	-1.1	0.532014	62902.5	24151.8	88284.2	67044.8	83255.5	54515.4	65433.1	96427.9	16913.6	115505	74190.7	199857	145823	87236.3	85162.9	66322.8
Q9H0R4	HDHD2_HUMAN	Haloacid dehalogenase-like hydrolase domain-containing protein 2	Belongs to the HAD-like hydrolase superfamily.	extracellular vesicular exosome; enzyme binding; metal ion binding	0	0	2	8.10811	-1.1	0.24524	93424.7	38701.4	151492	102063	211086	137201	162827	156809	69534.3	128495	191051	241703	251431	202030	93513.3	170723
Q6NZI2	PTRF_HUMAN	Polymerase I and transcript release factor (Cavin-1)	Belongs to the PTRF/SDPR family.	caveola; cytoplasm; cytosol; endoplasmic reticulum; intracellular membrane-bounded organelle; mitochondrion; nucleoplasm; nucleus; plasma membrane; protein complex; poly(A) RNA binding; rRNA primary transcript binding; gene expression; regulation of transcription, DNA-templated; termination of RNA polymerase I transcription; transcription from RNA polymerase I promoter; transcription initiation f…	Membrane; Caveola. Cell membrane. Microsome. Endoplasmic reticulum. Cytoplasm > Cytosol. Mitochondrion. Nucleus.	Plays an important role in caveolae formation and organization. Required for the sequestration of mobile caveolin into immobile caveolae. Termination of transcription by RNA polymerase I involves pausing of transcription by TTF1, and the dissociation of the transcription complex, releasing pre-rRNA and RNA polymerase I from the template. PTRF is required for dissociation of the ternary transcript…	6	17.9487	-1.1	0.699184	264312	195447	449026	359396	568470	456911	720848	575787	900760	453428	172440	697380	834830	932319	289270	658326
Q9Y285	SYFA_HUMAN	Phenylalanine--tRNA ligase alpha subunit (CML33, Phenylalanyl-tRNA synthetase alpha subunit)	Belongs to the class-II aminoacyl-tRNA synthetase family. Phe-tRNA synthetase alpha subunit type 2 subfamily.	cytoplasm; cytosol; membrane; ATP binding; phenylalanine-tRNA ligase activity; poly(A) RNA binding; tRNA binding; gene expression; phenylalanyl-tRNA aminoacylation; tRNA aminoacylation for protein translation	Cytoplasm.	0	1	2.16535	-1.1	0.175755	47646	21526.3	101921	43680.4	107248	85251.2	89286.5	83320.3	31731.4	119063	116787	95459.4	147896	109567	53611.4	68832.9
P01011	AACT_HUMAN	Alpha-1-antichymotrypsin (Cell growth-inhibiting gene 24/25 protein, Serpin A3) [Cleaved into: Alpha-1-antichymotrypsin His-Pro-less]	Belongs to the serpin family.	blood microparticle; extracellular region; extracellular space; extracellular vesicular exosome; intracellular; nucleus; DNA binding; serine-type endopeptidase inhibitor activity; acute-phase response; inflammatory response; maintenance of gastrointestinal epithelium; negative regulation of endopeptidase activity; regulation of lipid metabolic process	Secreted.	Although its physiological function is unclear, it can inhibit neutrophil cathepsin G and mast cell chymase, both of which can convert angiotensin-1 to the active angiotensin-2.	4	11.1111	-1.1	0.719611	348393	771120	626000	1.00985e+06	906582	1.12456e+06	550290	1.62197e+06	791374	348369	1.25675e+06	872150	3.02123e+06	2.04113e+06	654515	1.03056e+06
O00339	MATN2_HUMAN	Matrilin-2	Contains 10 EGF-like domains.; Contains 2 VWFA domains.	basement membrane; proteinaceous extracellular matrix; calcium ion binding; axon guidance; dendrite regeneration; glial cell migration; neuron migration; response to axon injury	Secreted.	Involved in matrix assembly.	3	3.34728	-1.1	0.768693	86562.4	58149.5	135132	142922	205787	479355	718783	436471	124742	65305.4	600580	968658	1.03824e+06	240504	63033.1	329290
P00918	CAH2_HUMAN	Carbonic anhydrase 2 (Carbonate dehydratase II, Carbonic anhydrase C, Carbonic anhydrase II)	Belongs to the alpha-carbonic anhydrase family.	apical part of cell; axon; basolateral plasma membrane; cytoplasm; cytosol; extracellular space; extracellular vesicular exosome; microvillus; myelin sheath; plasma membrane; carbonate dehydratase activity; zinc ion binding; angiotensin-activated signaling pathway; bicarbonate transport; cellular response to fluid shear stress; kidney development; morphogenesis of an epithelium; odontogenesis of …	Cytoplasm.; Cell membrane.	Essential for bone resorption and osteoclast differentiation (By similarity). Reversible hydration of carbon dioxide. Can hydrate cyanamide to urea. Involved in the regulation of fluid secretion into the anterior chamber of the eye. Contributes to intracellular pH regulation in the duodenal upper villous epithelium during proton-coupled peptide absorption. Stimulates the chloride-bicarbonate exch…	2	9.61538	-1.1	0.796171	143218	242638	178681	515435	416872	1.39116e+06	142729	218504	503255	111959	542026	254268	434454	1.18604e+06	320343	369715
Q04760	LGUL_HUMAN	Lactoylglutathione lyase (Aldoketomutase, Glyoxalase I, Ketone-aldehyde mutase, Methylglyoxalase, S-D-lactoylglutathione methylglyoxal lyase)	Belongs to the glyoxalase I family.	cytoplasm; extracellular vesicular exosome; lactoylglutathione lyase activity; zinc ion binding; carbohydrate metabolic process; glutathione metabolic process; methylglyoxal metabolic process; negative regulation of apoptotic process; osteoclast differentiation; regulation of transcription from RNA polymerase II promoter	0	Catalyzes the conversion of hemimercaptal, formed from methylglyoxal and glutathione, to S-lactoylglutathione. Involved in the regulation of TNF-induced transcriptional activity of NF-kappa-B. Required for normal osteoclastogenesis.	2	14.1304	-1.1	0.563182	393812	92473.4	636107	474398	489415	624817	371255	443516	465959	371168	685805	738532	609000	447738	384515	493827
Q15046	SYK_HUMAN	Lysine--tRNA ligase (Lysyl-tRNA synthetase)	Belongs to the class-II aminoacyl-tRNA synthetase family.	aminoacyl-tRNA synthetase multienzyme complex; cytoplasm; cytosol; extracellular region; microtubule cytoskeleton; mitochondrial matrix; mitochondrion; nucleus; plasma membrane; amino acid binding; ATP binding; lysine-tRNA ligase activity; metal ion binding; tRNA binding; diadenosine tetraphosphate biosynthetic process; gene expression; lysyl-tRNA aminoacylation; tRNA aminoacylation for protein t…	Cytoplasm.; Nucleus. Cell membrane > Peripheral membrane protein. Secreted. Mitochondrion.	Catalyzes the specific attachment of an amino acid to its cognate tRNA in a 2 step reaction: the amino acid (AA) is first activated by ATP to form AA-AMP and then transferred to the acceptor end of the tRNA. When secreted, acts as a signaling molecule that induces immune response through the activation of monocyte/macrophages. Catalyzes the synthesis of diadenosine oligophosphate (Ap4A), a signal…	1	1.50754	-1.1	0.327464	32523.1	15710.1	57278.9	43071.9	63587.6	94435.4	119475	76426.1	28139.5	74567.4	98262.7	117988	154054	48089.8	50001.6	63108.5
P01857	IGHG1_HUMAN	Ig gamma-1 chain C region	0	blood microparticle; extracellular region; extracellular space; extracellular vesicular exosome; antigen binding; complement activation; complement activation, classical pathway; Fc-gamma receptor signaling pathway involved in phagocytosis; innate immune response	Secreted.	0	3	8.78788	-1.1	0.713931	1.64185e+06	2.27993e+06	2.35805e+06	3.19662e+06	5.37567e+06	4.17968e+06	1.1807e+06	5.16148e+06	2.8961e+06	1.96496e+06	2.07682e+06	4.98904e+06	7.59783e+06	5.06455e+06	2.91097e+06	4.8218e+06
Q08257	QOR_HUMAN	Quinone oxidoreductase (NADPH:quinone reductase, Zeta-crystallin)	Belongs to the zinc-containing alcohol dehydrogenase family. Quinone oxidoreductase subfamily.	cytoplasm; cytosol; extracellular vesicular exosome; Golgi apparatus; intracellular membrane-bounded organelle; mRNA 3'-UTR binding; NADPH binding; NADPH:quinone reductase activity; zinc ion binding; protein homotetramerization; visual perception; xenobiotic catabolic process	Cytoplasm.	Does not have alcohol dehydrogenase activity. Binds NADP and acts through a one-electron transfer process. Orthoquinones, such as 1,2-naphthoquinone or 9,10-phenanthrenequinone, are the best substrates (in vitro). May act in the detoxification of xenobiotics. Interacts with (AU)-rich elements (ARE) in the 3'-UTR of target mRNA species. Enhances the stability of mRNA coding for BCL2. NADPH binding…	4	14.5897	-1.1	0.451398	225259	148707	353793	415081	560085	611033	1.01228e+06	354380	167525	853246	605598	457270	911681	686112	332251	610388
Q00577	PURA_HUMAN	Transcriptional activator protein Pur-alpha (Purine-rich single-stranded DNA-binding protein alpha)	Belongs to the PUR DNA-binding protein family.	cytoplasm; dendrite; DNA replication factor A complex; neuronal cell body; nuclear chromosome, telomeric region; nucleus; double-stranded telomeric DNA binding; poly(A) RNA binding; purine-rich negative regulatory element binding; RNA polymerase II distal enhancer sequence-specific DNA binding transcription factor activity; single-stranded DNA binding; transcription factor binding; translation re…	Nucleus.	This is a probable transcription activator that specifically binds the purine-rich single strand of the PUR element located upstream of the MYC gene. May play a role in the initiation of DNA replication and in recombination.	3	18.0124	-1.1	0.346823	231736	96210.4	355683	247403	529242	363484	803087	357298	152038	418701	610384	672447	617535	441735	236977	534869
P49257	LMAN1_HUMAN	Protein ERGIC-53 (ER-Golgi intermediate compartment 53 kDa protein, Gp58, Intracellular mannose-specific lectin MR60, Lectin mannose-binding 1)	Contains 1 L-type lectin-like domain.	endoplasmic reticulum membrane; endoplasmic reticulum-Golgi intermediate compartment; endoplasmic reticulum-Golgi intermediate compartment membrane; ER to Golgi transport vesicle membrane; extracellular vesicular exosome; Golgi membrane; host cell perinuclear region of cytoplasm; integral component of membrane; membrane; sarcomere; mannose binding; metal ion binding; unfolded protein binding; blo…	Endoplasmic reticulum-Golgi intermediate compartment membrane; Single-pass type I membrane protein. Golgi apparatus membrane > Single-pass membrane protein. Endoplasmic reticulum membrane > Single-pass type I membrane protein.	Mannose-specific lectin. May recognize sugar residues of glycoproteins, glycolipids, or glycosylphosphatidyl inositol anchors and may be involved in the sorting or recycling of proteins, lipids, or both. The LMAN1-MCFD2 complex forms a specific cargo receptor for the ER-to-Golgi transport of selected proteins.	3	3.92157	-1.1	0.424784	260659	123134	537894	280835	643763	257550	462432	491503	137642	552514	865727	680257	891662	322803	277949	425879
P14314	GLU2B_HUMAN	Glucosidase 2 subunit beta (80K-H protein, Glucosidase II subunit beta, Protein kinase C substrate 60.1 kDa protein heavy chain)	Contains 2 EF-hand domains.; Contains 1 PRKCSH domain.	endoplasmic reticulum; endoplasmic reticulum lumen; intracellular; calcium ion binding; ion channel binding; phosphoprotein binding; protein kinase C binding; cellular protein metabolic process; innate immune response; intracellular signal transduction; N-glycan processing; post-translational protein modification; protein folding; protein N-linked glycosylation via asparagine	Endoplasmic reticulum.	Regulatory subunit of glucosidase II.	6	11.9318	-1.1	0.40867	573558	227472	1.34403e+06	606341	1.45328e+06	911900	1.13239e+06	2.05925e+06	295352	1.47359e+06	1.50546e+06	1.50998e+06	2.8732e+06	1.08264e+06	841099	1.06219e+06
P13073	COX41_HUMAN	Cytochrome c oxidase subunit 4 isoform 1, mitochondrial (Cytochrome c oxidase polypeptide IV, Cytochrome c oxidase subunit IV isoform 1)	Belongs to the cytochrome c oxidase IV family.	extracellular vesicular exosome; membrane; mitochondrial inner membrane; mitochondrion; nucleus; cytochrome-c oxidase activity; cellular metabolic process; generation of precursor metabolites and energy; hydrogen ion transmembrane transport; respiratory electron transport chain; response to nutrient; small molecule metabolic process; transmembrane transport	Mitochondrion inner membrane.	This protein is one of the nuclear-coded polypeptide chains of cytochrome c oxidase, the terminal oxidase in mitochondrial electron transport.	3	19.5266	-1.1	0.517659	180633	103424	306484	224011	699874	367828	694866	418766	107197	716733	609138	388034	846708	263630	695866	285941
Q9Y5Z4	HEBP2_HUMAN	Heme-binding protein 2 (Placental protein 23, Protein SOUL)	Belongs to the HEBP family.	cytoplasm; extracellular vesicular exosome; mitochondrion; negative regulation of mitochondrial membrane potential; positive regulation of mitochondrial membrane permeability; positive regulation of necrotic cell death	Cytoplasm.; Mitochondrion.	Can promote mitochondrial permeability transition and facilitate necrotic cell death under different types of stress conditions. Does not bind hemin.	3	16.5854	-1.1	0.507696	81852.3	91407	142862	134112	248843	177102	142407	201074	94346.6	156797	188793	235836	214318	281026	162336	237599
P82979	SARNP_HUMAN	SAP domain-containing ribonucleoprotein (Cytokine-induced protein of 29 kDa, Nuclear protein Hcc-1, Proliferation-associated cytokine-inducible protein CIP29)	Contains 1 SAP domain.	intracellular membrane-bounded organelle; nuclear speck; nucleoplasm; nucleus; transcription export complex; DNA binding; poly(A) RNA binding; mRNA export from nucleus; regulation of transcription, DNA-templated; regulation of translation; transcription, DNA-templated	Nucleus.; Nucleus speckle.	Binds both single-stranded and double-stranded DNA with higher affinity for the single-stranded form. Specifically binds to scaffold/matrix attachment region DNA. Also binds single-stranded RNA. Enhances RNA unwinding activity of DDX39A. May participate in important transcriptional or translational control of cell growth, metabolism and carcinogenesis. Component of the TREX complex which is thoug…	2	9.04762	-1.1	0.474257	96934	51306	152652	92947.5	191765	135804	188095	97970.4	83089	90003.4	291752	193271	217296	134699	181899	127677
P62857	RS28_HUMAN	40S ribosomal protein S28	Belongs to the ribosomal protein S28e family.	cytoplasm; cytosol; cytosolic small ribosomal subunit; extracellular vesicular exosome; small ribosomal subunit; poly(A) RNA binding; structural constituent of ribosome; cellular protein metabolic process; gene expression; nuclear-transcribed mRNA catabolic process, nonsense-mediated decay; ribosomal small subunit biogenesis; rRNA processing; SRP-dependent cotranslational protein targeting to mem…	0	0	3	36.2319	-1.1	0.321925	349915	144049	331505	342879	966135	419219	787600	589088	183519	766208	637257	699250	1.08118e+06	504842	585170	457017
P24666	PPAC_HUMAN	Low molecular weight phosphotyrosine protein phosphatase (Adipocyte acid phosphatase, Low molecular weight cytosolic acid phosphatase, Red cell acid phosphatase 1)	Belongs to the low molecular weight phosphotyrosine protein phosphatase family.	cytoplasm; cytoplasmic side of plasma membrane; extracellular vesicular exosome; acid phosphatase activity; non-membrane spanning protein tyrosine phosphatase activity	Cytoplasm.	Acts on tyrosine phosphorylated proteins, low-MW aryl phosphates and natural and synthetic acyl phosphates. Isoform 3 does not possess phosphatase activity.	1	5.6962	-1.1	0.688891	54819.7	32138	97104	64389.6	216120	187147	128835	174529	46701.9	144125	355726	200453	220852	173206	207837	22410.5
O75947	ATP5H_HUMAN	ATP synthase subunit d, mitochondrial	Belongs to the ATPase d subunit family.	cytoplasm; extracellular vesicular exosome; mitochondrial inner membrane; mitochondrial proton-transporting ATP synthase complex; mitochondrial proton-transporting ATP synthase complex, coupling factor F(o); mitochondrion; nucleoplasm; hydrogen ion transmembrane transporter activity; transmembrane transporter activity; cellular metabolic process; mitochondrial ATP synthesis coupled proton transpo…	Mitochondrion.; Mitochondrion inner membrane.	Mitochondrial membrane ATP synthase (F(1)F(0) ATP synthase or Complex V) produces ATP from ADP in the presence of a proton gradient across the membrane which is generated by electron transport complexes of the respiratory chain. F-type ATPases consist of two structural domains, F(1) - containing the extramembraneous catalytic core, and F(0) - containing the membrane proton channel, linked togethe…	5	34.1615	-1.1	0.422051	243952	104379	689642	431128	632746	674523	1.00128e+06	635933	222274	928125	1.06704e+06	571053	1.32393e+06	427872	636658	391245
P62312	LSM6_HUMAN	U6 snRNA-associated Sm-like protein LSm6	Belongs to the snRNP Sm proteins family. SmF/LSm6 subfamily.	cytoplasmic mRNA processing body; cytosol; extracellular vesicular exosome; nucleolus; small nuclear ribonucleoprotein complex; small nucleolar ribonucleoprotein complex; spliceosomal complex; U4/U6 x U5 tri-snRNP complex; U6 snRNP; poly(A) RNA binding; exonucleolytic nuclear-transcribed mRNA catabolic process involved in deadenylation-dependent decay; gene expression; maturation of SSU-rRNA; mRN…	Cytoplasm.; Nucleus.	Component of LSm protein complexes, which are involved in RNA processing and may function in a chaperone-like manner, facilitating the efficient association of RNA processing factors with their substrates. Component of the cytoplasmic LSM1-LSM7 complex, which is thought to be involved in mRNA degradation by activating the decapping step in the 5'-to-3' mRNA decay pathway. Component of the nuclear…	1	13.75	-1.1	0.567584	24599.5	6433.92	60715.2	13847.9	69891.5	31294.9	77450.1	34195.1	11048.9	54184.7	55534.3	48202.7	53976	33010.4	55086.3	42505.4
O60716	CTND1_HUMAN	Catenin delta-1 (Cadherin-associated Src substrate, p120 catenin, p120(cas))	Belongs to the beta-catenin family.; Contains 10 ARM repeats.	cell-cell junction; cytoplasm; cytosol; dendritic spine; extracellular vesicular exosome; growth cone; lamellipodium; midbody; nucleus; plasma membrane; synapse; zonula adherens; cadherin binding; receptor binding; adherens junction organization; brain development; cell adhesion; cell junction assembly; cell-cell junction organization; negative regulation of canonical Wnt signaling pathway; regul…	Cytoplasm.; Nucleus. Cell membrane. Nucleus. Nucleus. Nucleus.	Binds to and inhibits the transcriptional repressor ZBTB33, which may lead to activation of target genes of the Wnt signaling pathway (By similarity). Associates with and regulates the cell adhesion properties of both C-, E- and N-cadherins, being critical for their surface stability. Implicated both in cell transformation by SRC and in ligand-induced receptor signaling through the EGF, PDGF, CSF…	11	16.4256	-1.1	0.386497	685883	315469	771970	654918	1.0346e+06	753424	1.06266e+06	799024	316154	1.48359e+06	825661	1.42366e+06	1.65004e+06	1.36056e+06	743325	685204
Q9Y2Q3	GSTK1_HUMAN	Glutathione S-transferase kappa 1 (GST 13-13, GST class-kappa, GSTK1-1, Glutathione S-transferase subunit 13)	Belongs to the GST superfamily. Kappa family.	extracellular vesicular exosome; intracellular; intracellular membrane-bounded organelle; membrane; mitochondrial inner membrane; mitochondrial matrix; peroxisome; glutathione peroxidase activity; glutathione transferase activity; protein disulfide oxidoreductase activity; receptor binding; epithelial cell differentiation; glutathione metabolic process; oxidation-reduction process	Peroxisome.	Significant glutathione conjugating activity is found only with the model substrate, 1-chloro-2,4-dinitrobenzene (CDNB).	4	23.8938	-1.1	0.729534	231072	43752.1	328659	263478	360206	1.06722e+06	525457	375485	159369	1.00258e+06	1.63197e+06	278359	723357	322952	136345	250273
Q9H8H3	MET7A_HUMAN	Methyltransferase-like protein 7A (Protein AAM-B)	Belongs to the methyltransferase superfamily.	cytoplasm; endoplasmic reticulum; extracellular vesicular exosome; lipid particle; membrane; S-adenosylmethionine-dependent methyltransferase activity; methylation	Lipid droplet.; Endoplasmic reticulum. Membrane.	Probable methyltransferase.	4	22.1311	-1.1	0.577253	764478	455194	995268	1.02534e+06	1.88583e+06	907696	2.24381e+06	2.06507e+06	320624	3.72849e+06	3.00148e+06	2.21715e+06	2.41395e+06	1.56566e+06	872000	942721
P10253	LYAG_HUMAN	Lysosomal alpha-glucosidase (Acid maltase, Aglucosidase alfa) [Cleaved into: 76 kDa lysosomal alpha-glucosidase; 70 kDa lysosomal alpha-glucosidase]	Belongs to the glycosyl hydrolase 31 family.; Contains 1 P-type (trefoil) domain.	extracellular vesicular exosome; lysosomal membrane; lysosome; membrane; alpha-1,4-glucosidase activity; carbohydrate binding; maltose alpha-glucosidase activity; cardiac muscle contraction; diaphragm contraction; glucose metabolic process; glycogen catabolic process; heart morphogenesis; locomotory behavior; lysosome organization; maltose metabolic process; muscle cell cellular homeostasis; neur…	Lysosome.; Lysosome membrane.	Essential for the degradation of glygogen to glucose in lysosomes.	5	6.61765	-1.1	0.63447	261944	160244	403909	207313	405372	522579	494533	666566	170940	323999	923508	1.0203e+06	1.95867e+06	406214	240988	215540
Q9UNM6	PSD13_HUMAN	26S proteasome non-ATPase regulatory subunit 13 (26S proteasome regulatory subunit RPN9, 26S proteasome regulatory subunit S11, 26S proteasome regulatory subunit p40.5)	Belongs to the proteasome subunit S11 family.; Contains 1 PCI domain.	cytosol; extracellular vesicular exosome; membrane; nucleoplasm; nucleus; proteasome accessory complex; proteasome complex; proteasome regulatory particle; anaphase-promoting complex-dependent proteasomal ubiquitin-dependent protein catabolic process; antigen processing and presentation of exogenous peptide antigen via MHC class I; antigen processing and presentation of exogenous peptide antigen …	0	Acts as a regulatory subunit of the 26S proteasome which is involved in the ATP-dependent degradation of ubiquitinated proteins.	2	6.91489	-1.1	0.685399	64171.7	12493.8	141731	42132.7	142293	219712	453183	212622	59300.5	309371	218348	150405	231460	101040	95156.6	94810.4
Q9H4G4	GAPR1_HUMAN	Golgi-associated plant pathogenesis-related protein 1 (Glioma pathogenesis-related protein 2)	Belongs to the CRISP family.; Contains 1 SCP domain.	extracellular vesicular exosome; Golgi membrane; protein homodimerization activity; positive regulation of epithelial cell migration; positive regulation of epithelial to mesenchymal transition; positive regulation of ERK1 and ERK2 cascade	Golgi apparatus membrane; Lipid-anchor.	0	2	16.8831	-1.1	0.760747	28516.5	11607.5	46602.9	33842	35723.7	64404.8	107873	35508.7	67060.4	14786.8	34873.8	22099.9	116400	101253	70707.2	63699.8
P24752	THIL_HUMAN	Acetyl-CoA acetyltransferase, mitochondrial (Acetoacetyl-CoA thiolase, T2)	Belongs to the thiolase family.	extracellular vesicular exosome; mitochondrial inner membrane; mitochondrial matrix; mitochondrion; acetyl-CoA C-acetyltransferase activity; coenzyme binding; metal ion binding; adipose tissue development; brain development; branched-chain amino acid catabolic process; cellular ketone body metabolic process; cellular lipid metabolic process; cellular nitrogen compound metabolic process; ketone bo…	Mitochondrion.	Plays a major role in ketone body metabolism.	6	16.8618	-1.1	0.70126	454951	182369	1.25698e+06	1.26621e+06	892492	1.73797e+06	1.35507e+06	1.08789e+06	386983	5.72629e+06	1.31121e+06	767190	2.11016e+06	671986	884328	953109
Q9NT62	ATG3_HUMAN	Ubiquitin-like-conjugating enzyme ATG3 (Autophagy-related protein 3, Protein PC3-96)	Belongs to the ATG3 family.	cytoplasmic ubiquitin ligase complex; cytosol; Atg12 transferase activity; Atg8 ligase activity; enzyme binding; small conjugating protein transferase activity; autophagic vacuole assembly; cellular protein modification process; mitochondrial fragmentation involved in apoptotic process; mitochondrion degradation; nucleophagy; protein targeting to membrane; protein ubiquitination; regulation of ci…	Cytoplasm.	E2 conjugating enzyme required for the cytoplasm to vacuole transport (Cvt), autophagy, and mitochondrial homeostasis. Responsible for the E2-like covalent binding of phosphatidylethanolamine to the C-terminal Gly of ATG8-like proteins (GABARAP, GABARAPL1, GABARAPL2 or MAP1LC3A). The ATG12-ATG5 conjugate plays a role of an E3 and promotes the transfer of ATG8-like proteins from ATG3 to phosphatid…	1	4.14013	-1.1	0.274477	25530.5	11621.1	46216.9	38231.3	50669.5	37663.6	56280.8	35028.9	23158	57054.2	80010.9	49279.5	69058.9	43468.8	31981.7	35065.1
P35606	COPB2_HUMAN	Coatomer subunit beta' (Beta'-coat protein, p102)	Belongs to the WD repeat COPB2 family.; Contains 9 WD repeats.	COPI vesicle coat; cytosol; structural molecule activity; COPI coating of Golgi vesicle; intra-Golgi vesicle-mediated transport; intracellular protein transport; membrane organization; retrograde vesicle-mediated transport, Golgi to ER	Cytoplasm; Cytosol. Golgi apparatus membrane > Peripheral membrane protein > Cytoplasmic side. Cytoplasmic vesicle > COPI-coated vesicle membrane > Peripheral membrane protein > Cytoplasmic side.	The coatomer is a cytosolic protein complex that binds to dilysine motifs and reversibly associates with Golgi non-clathrin-coated vesicles, which further mediate biosynthetic protein transport from the ER, via the Golgi up to the trans Golgi network. Coatomer complex is required for budding from Golgi membranes, and is essential for the retrograde Golgi-to-ER transport of dilysine-tagged protein…	3	3.64238	-1.1	0.224576	162159	90858.5	185444	178550	356991	241085	375092	279964	111498	351525	452985	333640	512475	268353	186388	259685
P53396	ACLY_HUMAN	ATP-citrate synthase (ATP-citrate (pro-S-)-lyase, Citrate cleavage enzyme)	In the N-terminal section; belongs to the succinate/malate CoA ligase beta subunit family.; In the C-terminal section; belongs to the succinate/malate CoA ligase alpha subunit family.; Contains 1 ATP-grasp domain.	citrate lyase complex; cytoplasm; cytosol; extracellular vesicular exosome; membrane; mitochondrion; nucleoplasm; plasma membrane; ATP binding; ATP citrate synthase activity; cofactor binding; metal ion binding; succinate-CoA ligase (ADP-forming) activity; ATP catabolic process; cellular carbohydrate metabolic process; cellular lipid metabolic process; citrate metabolic process; coenzyme A metabo…	Cytoplasm.	ATP citrate-lyase is the primary enzyme responsible for the synthesis of cytosolic acetyl-CoA in many tissues. Has a central role in de novo lipid synthesis. In nervous tissue it may be involved in the biosynthesis of acetylcholine.	7	8.17439	-1.1	0.539754	144737	65590	276890	206340	279977	487623	516489	284811	148261	420477	823745	322397	643233	329112	144878	192592
P35232	PHB_HUMAN	Prohibitin	Belongs to the prohibitin family.	cytoplasm; extracellular vesicular exosome; integral component of plasma membrane; membrane; mitochondrial inner membrane; mitochondrion; nucleoplasm; nucleus; enzyme binding; histone deacetylase binding; sequence-specific DNA binding RNA polymerase II transcription factor activity; transcription regulatory region DNA binding; cellular response to interleukin-6; DNA biosynthetic process; histone …	Mitochondrion inner membrane.	Prohibitin inhibits DNA synthesis. It has a role in regulating proliferation. As yet it is unclear if the protein or the mRNA exhibits this effect. May play a role in regulating mitochondrial respiration activity and in aging.	5	21.3235	-1.1	0.64417	554147	183971	1.12654e+06	854778	1.18291e+06	2.50367e+06	3.01354e+06	1.18237e+06	408328	2.15974e+06	4.40763e+06	1.189e+06	2.00184e+06	1.10167e+06	946222	972896
Q9UNS2	CSN3_HUMAN	COP9 signalosome complex subunit 3 (JAB1-containing signalosome subunit 3)	Belongs to the CSN3 family.; Contains 1 PCI domain.	COP9 signalosome; cytoplasm; nucleoplasm; nucleus; cullin deneddylation; in utero embryonic development; response to light stimulus; signal transduction; ubiquitin-dependent protein catabolic process	Cytoplasm.; Nucleus.	Component of the COP9 signalosome complex (CSN), a complex involved in various cellular and developmental processes. The CSN complex is an essential regulator of the ubiquitin (Ubl) conjugation pathway by mediating the deneddylation of the cullin subunits of SCF-type E3 ligase complexes, leading to decrease the Ubl ligase activity of SCF-type complexes such as SCF, CSA or DDB2. The complex is als…	1	2.83688	-1.1	0.375454	54326.9	18532.7	45409.7	67475	114771	109772	124122	79437.4	33399.3	123285	124952	97912.9	136695	98103.9	62433.6	82523
P08574	CY1_HUMAN	Cytochrome c1, heme protein, mitochondrial (Complex III subunit 4, Complex III subunit IV, Cytochrome b-c1 complex subunit 4, Ubiquinol-cytochrome-c reductase complex cytochrome c1 subunit)	Belongs to the cytochrome c family.; Contains 1 cytochrome c domain.	integral component of membrane; membrane; mitochondrial inner membrane; mitochondrion; nucleus; respiratory chain; electron transporter, transferring electrons from CoQH2-cytochrome c reductase complex and cytochrome c oxidase complex activity; heme binding; iron ion binding; cellular metabolic process; respiratory electron transport chain; response to glucagon; small molecule metabolic process	Mitochondrion inner membrane; Single-pass membrane protein > Intermembrane side.	This is the heme-containing component of the cytochrome b-c1 complex, which accepts electrons from Rieske protein and transfers electrons to cytochrome c in the mitochondrial respiratory chain.	2	8.61538	-1.1	0.314243	107810	50907.3	154403	121505	175547	213545	238327	163655	64206.1	248312	271389	187876	375559	160395	224403	126585
P33121	ACSL1_HUMAN	Long-chain-fatty-acid--CoA ligase 1 (Acyl-CoA synthetase 1, Long-chain acyl-CoA synthetase 1, Long-chain acyl-CoA synthetase 2, Long-chain fatty acid-CoA ligase 2, Palmitoyl-CoA ligase 1, Palmitoyl-CoA ligase 2)	Belongs to the ATP-dependent AMP-binding enzyme family.	endoplasmic reticulum membrane; integral component of membrane; membrane; mitochondrial outer membrane; mitochondrion; peroxisomal membrane; plasma membrane; ATP binding; long-chain fatty acid-CoA ligase activity; adiponectin-activated signaling pathway; alpha-linolenic acid metabolic process; cellular lipid metabolic process; linoleic acid metabolic process; lipid biosynthetic process; long-chai…	Mitochondrion outer membrane; Single-pass type III membrane protein. Peroxisome membrane > Single-pass type III membrane protein. Microsome membrane > Single-pass type III membrane protein. Endoplasmic reticulum membrane > Single-pass type III membrane protein.	Activation of long-chain fatty acids for both synthesis of cellular lipids, and degradation via beta-oxidation. Preferentially uses palmitoleate, oleate and linoleate.	2	3.29513	-1.1	0.620068	27732.2	14835	60785.3	39746.1	112892	100007	254674	116460	35966.4	90458.3	196656	87763.8	184309	48406.4	78910.1	77824.8
P29692	EF1D_HUMAN	Elongation factor 1-delta (Antigen NY-CO-4)	Belongs to the EF-1-beta/EF-1-delta family.	cytoplasm; cytosol; eukaryotic translation elongation factor 1 complex; nucleolus; nucleus; DNA binding; signal transducer activity; translation elongation factor activity; translation factor activity, nucleic acid binding; cellular protein metabolic process; gene expression; positive regulation of I-kappaB kinase/NF-kappaB signaling; regulation of transcription, DNA-templated; signal transductio…	Nucleus.	Isoform 1: EF-1-beta and EF-1-delta stimulate the exchange of GDP bound to EF-1-alpha to GTP, regenerating EF-1-alpha for another round of transfer of aminoacyl-tRNAs to the ribosome.; Isoform 2: Regulates induction of heat-shock-responsive genes through association with heat shock transcription factors and direct DNA-binding at heat shock promoter elements (HSE).	6	28.4698	-1.1	0.192767	793688	341222	1.38515e+06	795365	1.73874e+06	974485	1.95664e+06	1.19509e+06	489910	1.44708e+06	1.74524e+06	1.99081e+06	2.7051e+06	1.3768e+06	957408	1.24548e+06
P56385	ATP5I_HUMAN	ATP synthase subunit e, mitochondrial	Belongs to the ATPase e subunit family.	mitochondrial inner membrane; mitochondrial proton-transporting ATP synthase complex; mitochondrial proton-transporting ATP synthase complex, coupling factor F(o); mitochondrion; hydrogen ion transmembrane transporter activity; transmembrane transporter activity; cellular metabolic process; mitochondrial ATP synthesis coupled proton transport; respiratory electron transport chain; small molecule …	Mitochondrion.; Mitochondrion inner membrane.	Mitochondrial membrane ATP synthase (F(1)F(0) ATP synthase or Complex V) produces ATP from ADP in the presence of a proton gradient across the membrane which is generated by electron transport complexes of the respiratory chain. F-type ATPases consist of two structural domains, F(1) - containing the extramembraneous catalytic core, and F(0) - containing the membrane proton channel, linked togethe…	1	14.4928	-1.1	0.524235	83162.4	34015.3	244134	133086	202942	298348	361385	202566	61546.8	317478	396897	232877	512765	142495	186974	152965
Q15437	SC23B_HUMAN	Protein transport protein Sec23B (SEC23-related protein B)	Belongs to the SEC23/SEC24 family. SEC23 subfamily.	COPII vesicle coat; endomembrane system; endoplasmic reticulum membrane; endoplasmic reticulum-Golgi intermediate compartment membrane; Golgi membrane; intracellular membrane-bounded organelle; membrane; perinuclear region of cytoplasm; zinc ion binding; ER to Golgi vesicle-mediated transport; intracellular protein transport; vesicle-mediated transport	Golgi apparatus membrane.; Endoplasmic reticulum membrane. Endoplasmic reticulum-Golgi intermediate compartment membrane.	Component of the COPII coat, that covers ER-derived vesicles involved in transport from the endoplasmic reticulum to the Golgi apparatus. COPII acts in the cytoplasm to promote the transport of secretory, plasma membrane, and vacuolar proteins from the endoplasmic reticulum to the Golgi complex (By similarity).	2	2.9987	-1.1	0.546551	51794.6	10374.4	49149.9	58060	87608.3	74859.6	80367.6	73197.4	19617.8	74266	169021	119511	126281	82128.8	42085.5	42683.3
P12830	CADH1_HUMAN	Cadherin-1 (CAM 120/80, Epithelial cadherin, Uvomorulin) [Cleaved into: E-Cad/CTF1; E-Cad/CTF2; E-Cad/CTF3]	Contains 5 cadherin domains.	actin cytoskeleton; aggresome; apical junction complex; apical part of cell; axon terminus; basolateral plasma membrane; catenin complex; cell junction; cell surface; cell-cell adherens junction; cytoplasm; cytoplasmic side of plasma membrane; endosome; extracellular region; extracellular vesicular exosome; focal adhesion; integral component of membrane; lateral loop; lateral plasma membrane; nod…	Cell junction.; Cell membrane > Single-pass type I membrane protein. Endosome. Golgi apparatus > trans-Golgi network.	Cadherins are calcium-dependent cell adhesion proteins. They preferentially interact with themselves in a homophilic manner in connecting cells; cadherins may thus contribute to the sorting of heterogeneous cell types. CDH1 is involved in mechanisms regulating cell-cell adhesions, mobility and proliferation of epithelial cells. Has a potent invasive suppressor role. It is a ligand for integrin al…	5	7.25624	-1.1	0.642271	280489	205811	202312	280593	342967	311315	492950	340781	67324.5	625990	471752	509004	763511	622333	463508	244907
P51148	RAB5C_HUMAN	Ras-related protein Rab-5C (L1880, RAB5L)	Belongs to the small GTPase superfamily. Rab family.	early endosome; early endosome membrane; endocytic vesicle; extracellular vesicular exosome; intracellular membrane-bounded organelle; lipid particle; lysosomal membrane; melanosome; plasma membrane; GDP binding; GTP binding; GTPase activity; GTP catabolic process; intracellular protein transport; plasma membrane to endosome transport; Rab protein signal transduction; regulation of endocytosis	Cell membrane; Lipid-anchor > Cytoplasmic side. Early endosome membrane > Lipid-anchor. Melanosome.	Protein transport. Probably involved in vesicular traffic (By similarity).	4	23.6111	-1.1	0.0973657	397177	165612	633027	503597	928474	581240	1.0636e+06	778542	291734	825641	1.06195e+06	948805	1.3741e+06	690804	535221	708917
Q86UP2	KTN1_HUMAN	Kinectin (CG-1 antigen, Kinesin receptor)	Belongs to the kinectin family.	endoplasmic reticulum; endoplasmic reticulum membrane; integral component of membrane; integral component of plasma membrane; membrane; poly(A) RNA binding; microtubule-based movement	Endoplasmic reticulum membrane; Single-pass type II membrane protein.	Receptor for kinesin thus involved in kinesin-driven vesicle motility. Accumulates in integrin-based adhesion complexes (IAC) upon integrin aggregation by fibronectin.	6	5.45321	-1.1	0.633044	184292	198266	405456	310102	460700	226615	400443	249368	320095	506844	676124	460974	460698	237434	246913	327278
Q16576	RBBP7_HUMAN	Histone-binding protein RBBP7 (Histone acetyltransferase type B subunit 2, Nucleosome-remodeling factor subunit RBAP46, Retinoblastoma-binding protein 7, Retinoblastoma-binding protein p46)	Belongs to the WD repeat RBAP46/RBAP48/MSI1 family.; Contains 7 WD repeats.	ESC/E(Z) complex; nucleoplasm; nucleus; NuRD complex; RNA binding; cell proliferation; cellular heat acclimation; CENP-A containing nucleosome assembly; chromatin organization; DNA replication; gene expression; multicellular organismal development; negative regulation of cell growth; negative regulation of gene expression, epigenetic; negative regulation of transcription from RNA polymerase II pr…	Nucleus.	Core histone-binding subunit that may target chromatin remodeling factors, histone acetyltransferases and histone deacetylases to their histone substrates in a manner that is regulated by nucleosomal DNA. Component of several complexes which regulate chromatin metabolism. These include the type B histone acetyltransferase (HAT) complex, which is required for chromatin assembly following DNA repli…	2	4.70588	-1.1	0.668806	52720.3	73499.2	85278.8	43003.9	126462	101312	119377	48105.5	23443.2	85803.7	103560	185364	159516	138829	126946	90302
P53618	COPB_HUMAN	Coatomer subunit beta (Beta-coat protein)	Contains 6 HEAT repeats.	COPI vesicle coat; cytoplasm; cytosol; endoplasmic reticulum-Golgi intermediate compartment; Golgi apparatus; Golgi membrane; Golgi-associated vesicle; intracellular membrane-bounded organelle; membrane; plasma membrane; structural molecule activity; COPI coating of Golgi vesicle; intra-Golgi vesicle-mediated transport; intracellular protein transport; membrane organization; retrograde vesicle-me…	Cytoplasm.; Golgi apparatus membrane > Peripheral membrane protein > Cytoplasmic side. Cytoplasmic vesicle > COPI-coated vesicle membrane > Peripheral membrane protein > Cytoplasmic side. Cell membrane. Endoplasmic reticulum-Golgi intermediate compartment.	The coatomer is a cytosolic protein complex that binds to dilysine motifs and reversibly associates with Golgi non-clathrin-coated vesicles, which further mediate biosynthetic protein transport from the ER, via the Golgi up to the trans Golgi network. Coatomer complex is required for budding from Golgi membranes, and is essential for the retrograde Golgi-to-ER transport of dilysine-tagged protein…	5	8.28961	-1.1	0.36068	298689	109933	253817	281726	439102	339587	357230	428576	137020	516421	557462	574605	659239	421713	266406	299430
P14854	CX6B1_HUMAN	Cytochrome c oxidase subunit 6B1 (Cytochrome c oxidase subunit VIb isoform 1)	Belongs to the cytochrome c oxidase subunit 6B family.	mitochondrial inner membrane; mitochondrial intermembrane space; mitochondrion; cytochrome-c oxidase activity; cellular metabolic process; hydrogen ion transmembrane transport; respiratory electron transport chain; small molecule metabolic process; substantia nigra development; transmembrane transport	Mitochondrion intermembrane space.	Connects the two COX monomers into the physiological dimeric form.	1	13.9535	-1.1	0.745108	55338.3	27833.7	177156	68201.5	86850.4	237641	105115	128238	55790.3	282651	288062	145217	260856	163059	20765	83914.2
P63220	RS21_HUMAN	40S ribosomal protein S21	Belongs to the ribosomal protein S21e family.	cytoplasm; cytosol; cytosolic small ribosomal subunit; small ribosomal subunit; poly(A) RNA binding; protein N-terminus binding; structural constituent of ribosome; cellular protein metabolic process; endonucleolytic cleavage in ITS1 to separate SSU-rRNA from 5.8S rRNA and LSU-rRNA from tricistronic rRNA transcript (SSU-rRNA, 5.8S rRNA, LSU-rRNA); endonucleolytic cleavage to generate mature 3'-en…	0	0	3	40.9639	-1.1	0.357101	347636	140092	844730	321508	830262	515706	974879	581929	192615	955401	806237	835236	1.28315e+06	541119	612513	575776
Q8NFU3	TSTD1_HUMAN	Thiosulfate sulfurtransferase/rhodanese-like domain-containing protein 1	Contains 1 rhodanese domain.	cytoplasm; mitochondrion; perinuclear region of cytoplasm	Cytoplasm; Perinuclear region.	Possible role in tumorigenesis.	2	10.4348	-1.1	0.657264	153652	85849.4	783896	182988	939196	221765	653281	467240	101865	630274	1.10869e+06	441029	730562	357614	335109	413627
P25705	ATPA_HUMAN	ATP synthase subunit alpha, mitochondrial	Belongs to the ATPase alpha/beta chains family.	extracellular vesicular exosome; membrane; mitochondrial inner membrane; mitochondrial matrix; mitochondrial proton-transporting ATP synthase complex; mitochondrion; plasma membrane; proton-transporting ATP synthase complex, catalytic core F(1); ATP binding; MHC class I protein binding; poly(A) RNA binding; proton-transporting ATP synthase activity, rotational mechanism; proton-transporting ATPas…	Mitochondrion inner membrane.; Cell membrane > Peripheral membrane protein > Extracellular side.	Mitochondrial membrane ATP synthase (F(1)F(0) ATP synthase or Complex V) produces ATP from ADP in the presence of a proton gradient across the membrane which is generated by electron transport complexes of the respiratory chain. F-type ATPases consist of two structural domains, F(1) - containing the extramembraneous catalytic core, and F(0) - containing the membrane proton channel, linked togethe…	11	25.859	-1.1	0.568398	2.12856e+06	873596	6.60048e+06	4.00646e+06	5.5889e+06	1.07832e+07	9.84241e+06	6.56396e+06	1.59439e+06	8.14698e+06	1.22497e+07	6.76206e+06	1.36939e+07	5.22607e+06	5.32876e+06	4.41143e+06
P0C0L5	CO4B_HUMAN	Complement C4-B (Basic complement C4, C3 and PZP-like alpha-2-macroglobulin domain-containing protein 3) [Cleaved into: Complement C4 beta chain; Complement C4-B alpha chain; C4a anaphylatoxin; C4b-B; C4d-B; Complement C4 gamma chain]	Contains 1 anaphylatoxin-like domain.; Contains 1 NTR domain.	blood microparticle; extracellular region; extracellular space; extracellular vesicular exosome; other organism cell; plasma membrane; carbohydrate binding; complement binding; endopeptidase inhibitor activity; complement activation; complement activation, classical pathway; detection of molecule of bacterial origin; inflammatory response; innate immune response; opsonization; positive regulation…	Secreted.	Non-enzymatic component of the C3 and C5 convertases and thus essential for the propagation of the classical complement pathway. Covalently binds to immunoglobulins and immune complexes and enhances the solubilization of immune aggregates and the clearance of IC through CR1 on erythrocytes. C4A isotype is responsible for effective binding to form amide bonds with immune aggregates or protein anti…	4	3.15367	-1.1	0.713665	163914	185180	246421	299284	376978	218882	144940	374431	278199	244158	222889	242398	734340	431969	342921	238970
Q8IWA5	CTL2_HUMAN	Choline transporter-like protein 2 (Solute carrier family 44 member 2)	Belongs to the CTL (choline transporter-like) family.	extracellular vesicular exosome; integral component of membrane; lysosomal membrane; plasma membrane; choline transmembrane transporter activity; signal transducer activity; choline transport; glycerophospholipid biosynthetic process; phosphatidylcholine biosynthetic process; phospholipid metabolic process; positive regulation of I-kappaB kinase/NF-kappaB signaling; signal transduction; small mol…	Membrane; Multi-pass membrane protein.	Isoform 1, but not isoform 3, exhibits some choline transporter activity.	1	1.69972	-1.1	0.710325	32370.1	20969.9	35500	46132.7	45512.7	36323.3	42312.7	25703.1	15053.6	35732.6	25342.4	88496.1	58531.7	87219.6	90038.2	34392.6
Q15631	TSN_HUMAN	Translin (Component 3 of promoter of RISC)	Belongs to the translin family.	cytoplasm; cytosol; nucleus; DNA binding; endoribonuclease activity; mRNA binding; sequence-specific DNA binding; single-stranded DNA binding; DNA recombination; gene expression; RNA phosphodiester bond hydrolysis, endonucleolytic	Cytoplasm.; Nucleus.	DNA-binding protein that specifically recognizes consensus sequences at the breakpoint junctions in chromosomal translocations, mostly involving immunoglobulin (Ig)/T-cell receptor gene segments. Seems to recognize single-stranded DNA ends generated by staggered breaks occurring at recombination hot spots.; Exhibits both single-stranded and double-stranded endoribonuclease activity. May act as an…	1	6.57895	-1.1	0.450116	44845	29537	96520.8	115682	217741	125539	157124	112585	72447.2	144429	230283	123187	168444	137759	90753	109270
P63092	GNAS2_HUMAN	Guanine nucleotide-binding protein G(s) subunit alpha isoforms short (Adenylate cyclase-stimulating G alpha protein)	Belongs to the G-alpha family. G(s) subfamily.	cytoplasm; cytosol; extracellular vesicular exosome; heterotrimeric G-protein complex; intrinsic component of membrane; membrane; plasma membrane; trans-Golgi network membrane; adenylate cyclase activity; GTP binding; GTPase activity; metal ion binding; signal transducer activity; activation of adenylate cyclase activity; adenylate cyclase-activating adrenergic receptor signaling pathway; adenyla…	Cell membrane; Lipid-anchor.	Guanine nucleotide-binding proteins (G proteins) are involved as modulators or transducers in various transmembrane signaling systems. The G(s) protein is involved in hormonal regulation of adenylate cyclase: it activates the cyclase in response to beta-adrenergic stimuli. Stimulates the Ras signaling pathway via RAPGEF2.	3	8.12183	-1.1	0.508745	116388	62600.4	333883	144509	466570	209399	502009	287603	127608	416991	533169	294007	388998	304607	147488	326337
P12268	IMDH2_HUMAN	Inosine-5'-monophosphate dehydrogenase 2 (IMPDH-II)	Belongs to the IMPDH/GMPR family.; Contains 2 CBS domains.	cytoplasm; cytosol; extracellular vesicular exosome; membrane; nucleus; peroxisomal membrane; DNA binding; IMP dehydrogenase activity; metal ion binding; nucleotide binding; RNA binding; cellular response to interleukin-4; GMP biosynthetic process; lymphocyte proliferation; nucleobase-containing small molecule metabolic process; protein homotetramerization; purine nucleobase metabolic process; pu…	Cytoplasm.; Nucleus.	Catalyzes the conversion of inosine 5'-phosphate (IMP) to xanthosine 5'-phosphate (XMP), the first committed and rate-limiting step in the de novo synthesis of guanine nucleotides, and therefore plays an important role in the regulation of cell growth. Could also have a single-stranded nucleic acid-binding activity and could play a role in RNA and/or DNA metabolism. It may also have a role in the…	1	2.14008	-1.1	0.409926	73110.9	19180.9	138795	80357.5	146222	130396	154364	97405.8	35301.4	169464	150951	184242	168259	114715	126840	105772
Q9UL25	RAB21_HUMAN	Ras-related protein Rab-21	Belongs to the small GTPase superfamily. Rab family.	cleavage furrow; cytoplasmic side of early endosome membrane; cytoplasmic side of plasma membrane; cytoplasmic vesicle membrane; early endosome; endoplasmic reticulum membrane; endosome; extracellular vesicular exosome; focal adhesion; Golgi cisterna membrane; trans-Golgi network; vesicle membrane; GDP binding; GTP binding; GTPase activity; intracellular protein transport; metabolic process; posi…	Endoplasmic reticulum membrane; Lipid-anchor. Golgi apparatus > trans-Golgi network. Golgi apparatus membrane. Early endosome membrane. Cytoplasmic vesicle membrane. Cleavage furrow.	Regulates integrin internalization and recycling, but does not influence the traffic of endosomally translocated receptors in general. As a result, may regulate cell adhesion and migration (By similarity). During the mitosis of adherent cells, controls the endosomal trafficking of integrins which is required for the successful completion of cytokinesis. Involved in neurite growth (By similarity).	3	16.8889	-1.1	0.475452	42217.9	20591.6	134262	52788.1	135202	84150.3	133121	85963.6	35256.4	108936	233520	112945	160493	102220	52139.7	89060.5
Q9NZL9	MAT2B_HUMAN	Methionine adenosyltransferase 2 subunit beta (Methionine adenosyltransferase II beta, Putative dTDP-4-keto-6-deoxy-D-glucose 4-reductase)	Belongs to the dTDP-4-dehydrorhamnose reductase family. MAT2B subfamily.	cytosol; extracellular vesicular exosome; intracellular; methionine adenosyltransferase complex; mitochondrion; nucleus; enzyme binding; methionine adenosyltransferase regulator activity; methylation; one-carbon metabolic process; regulation of catalytic activity; S-adenosylmethionine biosynthetic process; small molecule metabolic process; xenobiotic metabolic process	0	Non-catalytic regulatory subunit of S-adenosylmethionine synthetase 2 (MAT2A), an enzyme that catalyzes the formation of S-adenosylmethionine from methionine and ATP. Regulates the activity of S-adenosylmethionine synthetase 2 by changing its kinetic properties, rendering the enzyme more susceptible to S-adenosylmethionine inhibition.	2	7.48503	-1.1	0.46208	132479	35646.3	266858	111799	304090	212842	394551	156748	87698	226039	376578	259831	292210	211365	196779	230370
Q15121	PEA15_HUMAN	Astrocytic phosphoprotein PEA-15 (15 kDa phosphoprotein enriched in astrocytes, Phosphoprotein enriched in diabetes)	Contains 1 DED (death effector) domain.	cytoplasm; microtubule associated complex; apoptotic process; carbohydrate transport; DNA damage checkpoint; negative regulation of extrinsic apoptotic signaling pathway via death domain receptors; negative regulation of glucose import; positive regulation of extrinsic apoptotic signaling pathway via death domain receptors; response to morphine; transport	Cytoplasm.	Blocks Ras-mediated inhibition of integrin activation and modulates the ERK MAP kinase cascade. Inhibits RPS6KA3 activities by retaining it in the cytoplasm (By similarity). Inhibits both TNFRSF6- and TNFRSF1A-mediated CASP8 activity and apoptosis. Regulates glucose transport by controlling both the content of SLC2A1 glucose transporters on the plasma membrane and the insulin-dependent traffickin…	1	7.69231	-1.1	0.69781	15251.4	9708.33	21997.8	22474.4	55903.6	27879.7	44445.6	37204.2	20727.7	24748.3	11343	44110.3	70378.7	66970.5	42890.8	35271.2
P05155	IC1_HUMAN	Plasma protease C1 inhibitor (C1 esterase inhibitor, C1-inhibiting factor, Serpin G1)	Belongs to the serpin family.	blood microparticle; extracellular region; extracellular space; extracellular vesicular exosome; platelet alpha granule lumen; serine-type endopeptidase inhibitor activity; aging; blood circulation; blood coagulation; blood coagulation, intrinsic pathway; complement activation, classical pathway; fibrinolysis; innate immune response; negative regulation of complement activation, lectin pathway; n…	Secreted.	Activation of the C1 complex is under control of the C1-inhibitor. It forms a proteolytically inactive stoichiometric complex with the C1r or C1s proteases. May play a potentially crucial role in regulating important physiological pathways including complement activation, blood coagulation, fibrinolysis and the generation of kinins. Very efficient inhibitor of FXIIa. Inhibits chymotrypsin and kal…	2	5.4	-1.1	0.755547	85901.8	106697	78062.2	157805	227941	304453	106774	441389	165417	87674.9	242642	172198	391149	356375	182018	233110
P43251	BTD_HUMAN	Biotinidase	Belongs to the carbon-nitrogen hydrolase superfamily. BTD/VNN family.; Contains 1 CN hydrolase domain.	apical part of cell; extracellular region; extracellular space; extracellular vesicular exosome; mitochondrial matrix; nucleolus; perikaryon; biotin carboxylase activity; biotinidase activity; biotin metabolic process; central nervous system development; epidermis development; small molecule metabolic process; vitamin metabolic process; water-soluble vitamin metabolic process	Secreted; Extracellular space.	Catalytic release of biotin from biocytin, the product of biotin-dependent carboxylases degradation.	1	2.39411	-1.1	0.668069	46694.7	38126.2	72598.6	46642.5	48683.8	52958.6	117553	195180	76462.8	104293	102638	70349.8	154350	97330.5	65704.1	60949.5
P08865	RSSA_HUMAN	40S ribosomal protein SA (37 kDa laminin receptor precursor, 37/67 kDa laminin receptor, 67 kDa laminin receptor, Colon carcinoma laminin-binding protein, Laminin receptor 1, Laminin-binding protein precursor p40, Multidrug resistance-associated protein MGr1-Ag, NEM/1CHD4)	Belongs to the ribosomal protein S2P family.	90S preribosome; cytoplasm; cytosol; cytosolic small ribosomal subunit; extracellular vesicular exosome; membrane; nucleus; plasma membrane; laminin receptor activity; poly(A) RNA binding; ribosome binding; structural constituent of ribosome; cell adhesion; cellular protein metabolic process; endonucleolytic cleavage in ITS1 to separate SSU-rRNA from 5.8S rRNA and LSU-rRNA from tricistronic rRNA …	Cell membrane.; Cytoplasm. Nucleus.	Required for the assembly and/or stability of the 40S ribosomal subunit. Required for the processing of the 20S rRNA-precursor to mature 18S rRNA in a late step of the maturation of 40S ribosomal subunits. Also functions as a cell surface receptor for laminin. Plays a role in cell adhesion to the basement membrane and in the consequent activation of signaling transduction pathways. May play a rol…	6	32.5424	-1.1	0.295789	686228	231977	1.42796e+06	783520	1.48377e+06	836514	1.32752e+06	1.05022e+06	618520	1.38823e+06	1.46324e+06	1.50508e+06	1.85882e+06	1.13919e+06	920111	820367
[truncated: 1,015 more rows]

## Sheet: N-FA SWATH
Uniprot	Protein	Protein names	Protein Families	Gene Ontology	Subcellular location	Function	NumPeptides	Coverage (%)	fc (FA/N)	p-value	Normal.1	Normal.2	Normal.3	Normal.4	Normal.5	Normal.6	Normal.7	Normal.8	FA.1	FA.2	FA.3	FA.4	FA.5	FA.6	FA.7	FA.8
[truncated: 1,302 more rows]

## Sheet: N-FTC SWATH 
Uniprot	Protein	Protein names	Protein Families	Gene Ontology	Subcellular location	Function	NumPeptides	Coverage (%)	fc (FTC/N)	p-value	Normal.1	Normal.2	Normal.3	Normal.4	Normal.5	Normal.6	Normal.7	Normal.8	FTC.1	FTC.2	FTC.3	FTC.4	FTC.5	FTC.6	FTC.7	FTC.8
[truncated: 1,446 more rows]

## Sheet: N-PTC SWATH
Uniprot	Protein	Protein names	Protein Families	Gene Ontology	Subcellular location	Function	NumPeptides	Coverage (%)	fc (PTC/N)	p-value	Normal.1	Normal.2	Normal.3	Normal.4	Normal.5	Normal.6	Normal.7	Normal.8	PTC.1	PTC.2	PTC.3	PTC.4	PTC.5	PTC.6	PTC.7	PTC.8
[truncated: 1,512 more rows]

[truncated: 2 more sheets: FTC-PTC SWATH, FTC-PTC iTRAQ]
